# Supplementary material for: 4-Methyl-2-n-propyl-1H-benzimidazole-6-carboxylic acid
Source: Acta Crystallogr Sect E Struct Rep Online. 2009 Jan 8;65(Pt 2):o226. doi: 10.1107/S1600536808043420 (PMC2968158; doi:10.1107/S1600536808043420)
Supplement: Supplementary file 2 [file e-65-0o226-Isup2.hkl]

# 
# h,k,l, Fc-squared, Fo-squared, sigma(Fo-squared) and status flag 
# 
data_I
_shelx_title ' N in I4(1)/a' 
_shelx_refln_list_code          4 
_shelx_F_calc_maximum      371.93 
_exptl_crystal_F_000      1856.00 
_reflns_d_resolution_high  0.8336 
 
loop_ 
 _symmetry_equiv_pos_as_xyz 
 'x, y, z' 
 '-x+1/2, -y, z+1/2' 
 '-y+3/4, x+1/4, z+1/4' 
 'y+3/4, -x+3/4, z+3/4' 
 'x+1/2, y+1/2, z+1/2' 
 '-x+1, -y+1/2, z+1' 
 '-y+5/4, x+3/4, z+3/4' 
 'y+5/4, -x+5/4, z+5/4' 
 '-x, -y, -z' 
 'x-1/2, y, -z-1/2' 
 'y-3/4, -x-1/4, -z-1/4' 
 '-y-3/4, x-3/4, -z-3/4' 
 '-x+1/2, -y+1/2, -z+1/2' 
 'x, y+1/2, -z' 
 'y-1/4, -x+1/4, -z+1/4' 
 '-y-1/4, x-1/4, -z-1/4' 
 
_cell_length_a    12.0548 
_cell_length_b    12.0548 
_cell_length_c    31.8989 
_cell_angle_alpha  90.000 
_cell_angle_beta   90.000 
_cell_angle_gamma  90.000 
 
_shelx_F_squared_multiplier     1.000 
 
loop_ 
 _refln_index_h 
 _refln_index_k 
 _refln_index_l 
 _refln_F_squared_calc 
 _refln_F_squared_meas 
 _refln_F_squared_sigma 
 _refln_observed_status 
   0   2   0    55613.48    58316.35    769.26 o 
   2   2   0    35559.21    40236.77   2400.31 o 
  -2   4   0     4316.21     4518.27     98.63 o 
   0   4   0     1752.77     1915.54     43.34 o 
   2   4   0      755.83      835.66     41.67 o 
   4   4   0     5253.82     4866.65     82.48 o 
  -4   6   0      160.59      168.71     42.44 o 
  -2   6   0    12621.03    11746.06    172.37 o 
   0   6   0       74.29       29.97     19.97 o 
   2   6   0     8553.98     8473.32    115.70 o 
   4   6   0     3123.57     3821.13     93.18 o 
   6   6   0      772.32      586.84     63.29 o 
  -6   8   0     2018.96     1758.94    108.27 o 
  -4   8   0      282.69      359.00     58.55 o 
  -2   8   0      197.27      293.35     50.73 o 
   0   8   0     3828.77     4040.27     91.94 o 
   2   8   0      683.76      731.16     50.67 o 
   4   8   0     6717.14     5473.43    125.98 o 
   6   8   0       95.14       35.16     39.49 o 
   8   8   0     2681.02     2192.01     83.21 o 
  -8  10   0      110.48      193.46     82.91 o 
  -6  10   0      124.99      110.82     81.78 o 
  -4  10   0      634.49      677.70    100.87 o 
  -2  10   0      530.61      807.45     86.05 o 
   0  10   0     6274.46     6953.01    182.16 o 
   2  10   0     2371.98     2532.78    106.37 o 
   4  10   0      106.98       87.40     46.55 o 
   6  10   0       54.92       99.81     47.51 o 
   8  10   0        0.02        8.46     51.14 o 
  10  10   0      181.42      278.75     87.35 o 
  -6  12   0        3.38       51.26     84.93 o 
  -4  12   0        0.60        6.69     83.92 o 
  -2  12   0      785.16      819.48    115.85 o 
   0  12   0        0.20       80.95     62.62 o 
   2  12   0      179.36       50.97     63.31 o 
   4  12   0      423.26      525.64     70.64 o 
   6  12   0      221.54      178.77     68.21 o 
   8  12   0       16.10       81.44     63.18 o 
  -2  14   0      272.70      112.58     76.08 o 
   0  14   0        6.66       11.90     60.12 o 
   2  14   0      168.23       80.30     68.75 o 
   0   1   1     3471.28     4125.93    103.71 o 
  -1   2   1    21618.50    24907.21    247.89 o 
   1   2   1    44288.04    46478.54    559.82 o 
  -2   3   1     1055.08     1031.46     20.42 o 
   0   3   1   129191.98   137422.20   6692.72 o 
   2   3   1     4413.72     5561.64     65.25 o 
  -3   4   1      262.10      293.22     32.74 o 
  -1   4   1     2635.75     2396.67     68.02 o 
   1   4   1    16533.63    15989.26     92.62 o 
   3   4   1     1059.42     1189.66     55.07 o 
  -4   5   1     6017.85     5056.39     80.97 o 
  -2   5   1      388.83      391.96     19.67 o 
   0   5   1      640.37      616.15     33.81 o 
   2   5   1     6713.71     7134.16    139.12 o 
   4   5   1       60.12       21.77     21.77 o 
  -5   6   1      512.08      499.32     35.64 o 
  -3   6   1       47.89       48.69     26.53 o 
  -1   6   1      674.69      614.36     24.13 o 
   1   6   1     4428.37     5610.84     67.53 o 
   3   6   1      484.11      629.97     30.21 o 
   5   6   1      598.03      660.31     42.15 o 
  -6   7   1      348.88      331.45     42.28 o 
  -4   7   1      233.02      240.62     39.68 o 
  -2   7   1      116.87      139.49     34.96 o 
   0   7   1       21.09       13.85     17.87 o 
   2   7   1     2739.97     2435.99     51.47 o 
   4   7   1       45.36       18.38     22.28 o 
   6   7   1     2872.03     2537.52    137.78 o 
  -7   8   1        0.01       52.69     43.66 o 
  -5   8   1       14.59        1.98     38.77 o 
  -3   8   1     1258.56     1067.82     55.38 o 
  -1   8   1       44.33       52.89     27.77 o 
   1   8   1      253.04      306.48     35.15 o 
   3   8   1     4275.46     3559.69     83.01 o 
   5   8   1        8.30        5.79     28.76 o 
   7   8   1      125.56      240.39     38.67 o 
  -8   9   1      199.19      111.16    118.41 o 
  -6   9   1      228.54      347.35     58.72 o 
  -4   9   1        0.17       19.45     39.84 o 
  -2   9   1      351.16      400.76     46.55 o 
   0   9   1      308.85      270.13     27.29 o 
   2   9   1     1296.57     1472.98     53.09 o 
   4   9   1       12.14       29.80     35.66 o 
   6   9   1      873.24      913.58     52.84 o 
   8   9   1        4.48       35.16     88.16 o 
  -9  10   1       14.32       66.27     66.27 o 
  -7  10   1      584.77      638.06     71.33 o 
  -5  10   1       74.12      102.95     50.96 o 
  -3  10   1      151.30      175.72     47.07 o 
  -1  10   1      868.53      891.50     57.74 o 
   1  10   1        3.20        1.84     33.43 o 
   3  10   1     8427.68     7780.12    254.47 o 
   5  10   1     1515.58     1456.10     65.34 o 
   7  10   1       65.96       69.89     32.86 o 
   9  10   1       17.40       63.81     47.76 o 
  -8  11   1      270.24      283.33     77.78 o 
  -6  11   1        0.00       21.02     74.39 o 
  -4  11   1       86.49       35.28     57.58 o 
  -2  11   1     1776.99     1668.58     86.24 o 
   0  11   1       26.56       24.86     35.40 o 
   2  11   1        0.26       31.89    103.68 o 
   4  11   1       16.45       12.54     37.21 o 
   6  11   1       62.54       55.36     80.99 o 
   8  11   1      443.28      384.12     73.35 o 
  -7  12   1       72.13      167.83    271.79 o 
  -5  12   1      468.08      602.35     81.88 o 
  -3  12   1      125.17      171.33     75.27 o 
  -1  12   1     1191.11     1195.81     77.80 o 
   1  12   1      934.62      957.18     64.24 o 
   3  12   1      178.01      144.55     49.34 o 
   5  12   1      193.62      216.73     50.25 o 
   7  12   1        1.14       56.26     41.88 o 
  -6  13   1        8.52       76.17     76.17 o 
  -4  13   1      125.08      152.74     78.50 o 
  -2  13   1      296.41      340.46     67.57 o 
   0  13   1       17.45       46.42     42.71 o 
   2  13   1       14.04       79.85     41.30 o 
   4  13   1       42.61       51.68     50.64 o 
   6  13   1       47.37      112.91     79.33 o 
  -3  14   1       81.57      109.94     56.98 o 
  -1  14   1       57.34       22.54     52.46 o 
   1  14   1       50.70       39.73     43.94 o 
   3  14   1       23.47       73.39     42.31 o 
   1   1   2    26930.46    24879.59    339.75 o 
   0   2   2     3777.15     3836.18     62.88 o 
   2   2   2    13461.79    13107.23    215.82 o 
  -1   3   2    10647.48     9137.51    125.26 o 
   1   3   2    94028.33    94243.11   2470.34 o 
   3   3   2     3782.97     4319.10    120.01 o 
  -2   4   2     1067.06      922.67     30.21 o 
   0   4   2      447.21      402.73     44.17 o 
   2   4   2    20795.40    20310.09    113.51 o 
   4   4   2     1300.10     1207.71     28.03 o 
  -3   5   2     1324.33     1486.71     51.87 o 
  -1   5   2        0.08       23.59     21.15 o 
   1   5   2      462.04      520.32     53.98 o 
   3   5   2     6882.48     5754.11     73.05 o 
   5   5   2      339.02      368.46     21.68 o 
  -4   6   2      722.95      728.98     34.70 o 
  -2   6   2       19.14       59.60     49.14 o 
   0   6   2     1343.32     1158.10     33.42 o 
   2   6   2      234.14      281.22     25.98 o 
   4   6   2        7.27        7.20     21.74 o 
   6   6   2        0.04       47.77     19.79 o 
  -5   7   2     1498.60     1194.81     59.27 o 
  -3   7   2       33.89        8.15     35.94 o 
  -1   7   2      236.63      342.54     25.82 o 
   1   7   2      683.47      604.59     30.35 o 
   3   7   2     1848.80     1673.70     48.78 o 
   5   7   2      646.84      433.43     35.71 o 
   7   7   2     1455.64     1517.94     59.97 o 
  -6   8   2       21.07       50.25     46.01 o 
  -4   8   2      162.06      138.93     41.86 o 
  -2   8   2      625.32      729.11     49.25 o 
   0   8   2      482.35      572.59     31.65 o 
   2   8   2     2135.58     1729.91     81.90 o 
   4   8   2     2339.88     2811.07     69.10 o 
   6   8   2     1751.06     1742.66     61.35 o 
   8   8   2      323.31      444.96     63.45 o 
  -7   9   2        2.75       53.13     53.13 o 
  -5   9   2     1022.22     1091.76     68.82 o 
  -3   9   2      555.29      606.83     56.64 o 
  -1   9   2      293.84      314.38     34.99 o 
   1   9   2      135.34      169.95     34.60 o 
   3   9   2       38.86      109.18     30.26 o 
   5   9   2     2137.65     2038.32     68.53 o 
   7   9   2        3.61        0.69     34.99 o 
   9   9   2      206.27      190.35     37.28 o 
  -8  10   2       68.77      205.93     60.24 o 
  -6  10   2        8.60       10.73     51.21 o 
  -4  10   2      459.64      523.65     59.26 o 
  -2  10   2       26.27       55.25     54.43 o 
   0  10   2     6557.96     5949.31    227.21 o 
   2  10   2     2398.52     2399.55     76.44 o 
   4  10   2      267.93      361.48     43.78 o 
   6  10   2      176.07      134.36     37.21 o 
   8  10   2      152.12       76.44     39.69 o 
  10  10   2       95.04      167.34     89.54 o 
  -9  11   2       97.28      308.68    153.90 o 
  -7  11   2       51.19       43.52    120.28 o 
  -5  11   2       26.79       57.72     56.89 o 
  -3  11   2     1650.58     1493.20     87.13 o 
  -1  11   2      930.69      811.98     62.91 o 
   1  11   2        9.15        8.13     33.68 o 
   3  11   2      102.90      115.00     40.97 o 
   5  11   2       55.10       66.92     37.11 o 
   7  11   2       35.99      120.36     38.77 o 
   9  11   2       15.16       41.49     58.56 o 
  -6  12   2      288.02      312.37    105.43 o 
  -4  12   2      302.08      141.08     70.93 o 
  -2  12   2      269.41      280.05     54.57 o 
   0  12   2      362.30      306.70     54.68 o 
   2  12   2      387.69      379.03     53.64 o 
   4  12   2      423.84      371.29     51.78 o 
   6  12   2      287.36      155.45     52.62 o 
   8  12   2      215.67      232.03     54.09 o 
  -5  13   2        3.59       19.24     70.28 o 
  -3  13   2       28.71       59.29     59.29 o 
  -1  13   2       98.25       82.13     54.04 o 
   1  13   2       23.30       83.89     64.82 o 
   3  13   2      882.69      848.45     65.69 o 
   5  13   2       94.40       68.45     48.75 o 
  -2  14   2       58.44        2.47     55.62 o 
   0  14   2       99.02      149.95     45.55 o 
   2  14   2        4.62       12.25     47.49 o 
   0   1   3    15909.21    13228.76    252.69 o 
  -1   2   3     8798.01     8747.41     64.91 o 
   1   2   3        7.51        8.36     10.27 o 
  -2   3   3    15063.07    16775.54    283.50 o 
   0   3   3      178.41      199.73     25.29 o 
   2   3   3    15091.18    15778.34    397.82 o 
  -3   4   3      402.46      452.02     29.19 o 
  -1   4   3     3205.70     3779.13     67.88 o 
   1   4   3     7220.78     7739.04    219.48 o 
   3   4   3      157.26      129.34     16.92 o 
  -4   5   3      136.05       83.22     25.86 o 
  -2   5   3     1003.29      804.19     31.30 o 
   0   5   3     6759.08     5464.18    241.42 o 
   2   5   3     1055.57     1233.62     26.03 o 
   4   5   3      431.17      584.29     35.61 o 
  -5   6   3     2113.86     2513.59     71.44 o 
  -3   6   3      155.67      172.81     53.48 o 
  -1   6   3      219.26      259.72     33.34 o 
   1   6   3    26204.29    30298.48    257.75 o 
   3   6   3       28.19       28.44     23.79 o 
   5   6   3        3.15       10.42     23.20 o 
  -6   7   3     1197.51     1595.17    159.81 o 
  -4   7   3      627.65      785.46     73.88 o 
  -2   7   3      378.47      303.56     23.77 o 
   0   7   3      214.98      125.12     22.09 o 
   2   7   3     7521.59     8027.94     96.15 o 
   4   7   3      269.73      208.50     28.58 o 
   6   7   3      360.06      410.72     37.59 o 
  -7   8   3       46.86       84.91     47.30 o 
  -5   8   3       52.17       60.80     59.58 o 
  -3   8   3     3783.08     3905.69     73.43 o 
  -1   8   3       12.12       15.78     25.76 o 
   1   8   3      306.20      416.83     44.97 o 
   3   8   3     1520.60     1658.80    120.85 o 
   5   8   3        9.03       35.76     60.79 o 
   7   8   3     1229.97     1166.96     57.67 o 
  -8   9   3       86.58       28.52     80.81 o 
  -6   9   3      192.53      324.29    106.16 o 
  -4   9   3      527.99      581.38     72.36 o 
  -2   9   3      142.52      244.64     37.91 o 
   0   9   3     1246.04     1055.13     66.17 o 
   2   9   3      107.20       98.54     29.80 o 
   4   9   3      445.37      431.11     42.01 o 
   6   9   3     3109.70     2900.89    206.79 o 
   8   9   3     1750.07     1500.24     71.37 o 
  -9  10   3       70.85       13.85    100.21 o 
  -7  10   3      349.60      314.59     66.34 o 
  -5  10   3        7.46       50.41     50.41 o 
  -3  10   3     1512.51     1762.71     77.83 o 
  -1  10   3      293.20      384.74     44.04 o 
   1  10   3      652.51      779.26     49.38 o 
   3  10   3      468.28      591.54     48.19 o 
   5  10   3     1045.13      994.72     55.27 o 
   7  10   3      178.71      101.56     36.01 o 
   9  10   3      147.29      152.08     50.11 o 
  -8  11   3       33.71       30.54     70.41 o 
  -6  11   3        0.00       93.30     52.95 o 
  -4  11   3       58.07       93.99     53.34 o 
  -2  11   3      638.44      593.77     68.75 o 
   0  11   3      486.54      394.34     47.78 o 
   2  11   3      297.84      381.23     45.40 o 
   4  11   3        5.80       27.61     37.33 o 
   6  11   3       12.85       52.03     52.03 o 
   8  11   3      120.73      127.64     45.31 o 
  -7  12   3       11.69      149.65     74.46 o 
  -5  12   3      205.29      199.53     64.27 o 
  -3  12   3       47.59       75.92     51.74 o 
  -1  12   3      601.95      596.24     64.94 o 
   1  12   3      698.66      672.80     60.83 o 
   3  12   3      524.72      432.18     62.10 o 
   5  12   3       32.86      101.16     39.27 o 
   7  12   3        3.82        0.27     56.51 o 
  -6  13   3        1.49      129.29     66.04 o 
  -4  13   3      608.89      784.73     76.11 o 
  -2  13   3      146.73      163.92     64.14 o 
   0  13   3      885.09      929.28    106.71 o 
   2  13   3      158.30      213.51     52.32 o 
   4  13   3        1.41       14.38     49.49 o 
   6  13   3       36.12       37.37     44.96 o 
  -3  14   3        9.50      103.45     57.70 o 
  -1  14   3      283.16      251.49     63.87 o 
   1  14   3       44.27       42.23     45.95 o 
   3  14   3       23.04       41.09     64.51 o 
   0   0   4    25176.65    26273.63    365.98 o 
   1   1   4        0.60       24.95      7.55 o 
   0   2   4    15776.77    17175.65    192.43 o 
   2   2   4     1223.45     1162.72     31.60 o 
  -1   3   4        5.42       22.11     47.08 o 
   1   3   4   132410.67   126190.45   2213.50 o 
   3   3   4      241.10      382.71     37.56 o 
  -2   4   4     1517.38     1595.29     43.00 o 
   0   4   4     6953.15     7301.87    322.84 o 
   2   4   4    26137.65    30242.53    296.37 o 
   4   4   4     4373.33     4783.44    148.81 o 
  -3   5   4     5453.18     5220.25     77.04 o 
  -1   5   4      829.96      667.13     25.96 o 
   1   5   4    18570.54    17508.32    242.27 o 
   3   5   4     2630.61     3136.89     55.46 o 
   5   5   4     3714.80     3421.97     86.27 o 
  -4   6   4     1881.99     2238.65     70.08 o 
  -2   6   4     2959.86     2863.18     57.47 o 
   0   6   4      164.96      139.11     29.11 o 
   2   6   4     4817.91     5288.80     72.22 o 
   4   6   4      468.61      572.22     32.78 o 
   6   6   4      789.38      768.22     31.88 o 
  -5   7   4     3294.36     3359.64     86.40 o 
  -3   7   4     1630.34     1946.22     79.89 o 
  -1   7   4       82.80       28.23     21.30 o 
   1   7   4      485.78      426.91     29.41 o 
   3   7   4     1106.00     1243.47     44.84 o 
   5   7   4      611.76      506.37     53.31 o 
   7   7   4      900.33      662.43     34.25 o 
  -6   8   4      263.54      311.96     49.65 o 
  -4   8   4     2462.10     2626.97     77.10 o 
  -2   8   4     2139.42     1695.85     57.27 o 
   0   8   4     1150.55     1441.21     48.58 o 
   2   8   4      106.93       48.37     29.54 o 
   4   8   4      102.66      111.02     36.02 o 
   6   8   4      190.63      254.83     36.33 o 
   8   8   4       53.79       73.46     27.76 o 
  -7   9   4     1533.50     1383.16     81.25 o 
  -5   9   4        6.46       55.17     55.17 o 
  -3   9   4      352.28      196.51     53.28 o 
  -1   9   4        7.91       10.71     26.86 o 
   1   9   4      939.92     1125.41     56.65 o 
   3   9   4     1915.00     1847.07     65.33 o 
   5   9   4      354.79      239.54     38.53 o 
   7   9   4        0.76       44.63     36.67 o 
   9   9   4      231.52      241.43     44.96 o 
  -8  10   4      104.57      147.25    121.99 o 
  -6  10   4       47.69       78.45     46.32 o 
  -4  10   4      242.14      208.49     46.11 o 
  -2  10   4      466.36      536.38     48.00 o 
   0  10   4      385.46      422.10     45.08 o 
   2  10   4     2733.78     3058.67    159.42 o 
   4  10   4       11.54       62.85     68.09 o 
   6  10   4        1.80       39.69     32.50 o 
   8  10   4        8.06       29.29     38.69 o 
  10  10   4       19.80       51.76     57.87 o 
  -9  11   4       36.04       59.75     87.30 o 
  -7  11   4       25.11       65.28     66.93 o 
  -5  11   4      522.36      552.87    186.38 o 
  -3  11   4     1935.19     2081.65     98.82 o 
  -1  11   4      813.65      948.20    113.44 o 
   1  11   4        8.98       34.30     34.30 o 
   3  11   4     1256.44     1386.51     72.40 o 
   5  11   4      139.94      219.50     70.07 o 
   7  11   4      296.16      358.83     53.08 o 
   9  11   4      307.95      290.09    168.57 o 
  -6  12   4       26.60       66.52     70.44 o 
  -4  12   4      647.45      674.02     86.36 o 
  -2  12   4      463.94      639.67    107.89 o 
   0  12   4       39.83       83.77     48.06 o 
   2  12   4      349.18      309.28     85.58 o 
   4  12   4       19.99       35.82     43.91 o 
   6  12   4        8.46        7.59     42.36 o 
  -5  13   4      380.77      385.29     76.62 o 
  -3  13   4       23.47       49.66     57.02 o 
  -1  13   4      128.37        1.43     58.58 o 
   1  13   4       95.16       18.14     55.05 o 
   3  13   4       53.92       21.42     51.51 o 
   5  13   4        0.57       16.62     48.37 o 
  -2  14   4       36.03       96.90     54.13 o 
   0  14   4        0.59       23.00     52.76 o 
   2  14   4       10.11        2.80     51.02 o 
   0   1   5     1275.11     1131.75     42.07 o 
  -1   2   5    15744.57    15356.95    191.12 o 
   1   2   5     2379.22     2514.59     21.88 o 
  -2   3   5    12475.15    10960.93    119.29 o 
   0   3   5        3.33       43.31     16.92 o 
   2   3   5     6271.51     7663.83     93.86 o 
  -3   4   5      890.75      936.71     49.72 o 
  -1   4   5      190.01      249.59     21.03 o 
   1   4   5     1510.50     1350.62     39.65 o 
   3   4   5     8266.25     8125.68     79.00 o 
  -4   5   5    14890.24    17396.79    151.84 o 
  -2   5   5     6451.58     7141.27     82.18 o 
   0   5   5      142.77      160.66     19.63 o 
   2   5   5       62.57      123.96     20.93 o 
   4   5   5       46.77       81.58     22.00 o 
  -5   6   5     1343.96     1664.17     59.52 o 
  -3   6   5      141.88      170.87     43.83 o 
  -1   6   5     1439.95     1256.49     39.67 o 
   1   6   5     6009.66     6250.67     77.55 o 
   3   6   5     6644.70     6971.03     97.93 o 
   5   6   5        9.44        7.81     24.78 o 
  -6   7   5        0.20       34.70     34.70 o 
  -4   7   5      431.03      586.91     42.97 o 
  -2   7   5       39.87        4.88     26.36 o 
   0   7   5       64.13       64.11     23.58 o 
   2   7   5    10654.02    10283.79    110.59 o 
   4   7   5        1.96        5.49     23.51 o 
   6   7   5      781.71      981.78     51.09 o 
  -7   8   5      196.08      135.26     42.80 o 
  -5   8   5      258.70      227.18     40.39 o 
  -3   8   5     4299.42     4133.10     96.23 o 
  -1   8   5     2010.51     1666.16     73.41 o 
   1   8   5     5653.89     3746.68   2287.96 o 
   3   8   5     1203.95     1511.08     52.97 o 
   5   8   5       53.36       83.13     40.05 o 
   7   8   5        0.04       51.30     33.99 o 
  -8   9   5      975.62     1249.14     75.11 o 
  -6   9   5       66.77       94.42     53.02 o 
  -4   9   5       55.45       52.00     36.10 o 
  -2   9   5       10.18       45.34     55.56 o 
   0   9   5       28.73       89.82     48.17 o 
   2   9   5     2659.46     2779.08     82.68 o 
   4   9   5        0.46        5.71     31.60 o 
   6   9   5     2891.66     1909.93   1196.99 o 
   8   9   5      187.79       51.10    146.03 o 
  -9  10   5       29.41       37.14     72.18 o 
  -7  10   5       11.94        5.84     50.93 o 
  -5  10   5      507.29      431.45     79.35 o 
  -3  10   5      718.79      614.74     55.53 o 
  -1  10   5      998.44      967.52     57.98 o 
   1  10   5      230.67      360.69     59.03 o 
   3  10   5      294.03      308.33     46.27 o 
   5  10   5        6.39       11.35     36.17 o 
   7  10   5       28.38       12.62     34.46 o 
   9  10   5        4.12       53.67     54.62 o 
  -8  11   5      319.40      461.52     80.57 o 
  -6  11   5     1365.61     1305.45     86.68 o 
  -4  11   5      648.20      733.95    117.55 o 
  -2  11   5      857.82     1053.12     70.57 o 
   0  11   5     1225.56     1105.11     66.37 o 
   2  11   5       29.70       49.69     46.39 o 
   4  11   5      932.04      841.15     63.20 o 
   6  11   5        2.72       39.85     39.85 o 
   8  11   5       56.31       98.66     48.22 o 
  -7  12   5      237.10      284.82     79.45 o 
  -5  12   5       29.49       98.50     65.89 o 
  -3  12   5       19.80        5.88     51.28 o 
  -1  12   5       44.75       74.84     52.62 o 
   1  12   5       47.66       69.04     44.79 o 
   3  12   5      533.99      540.14     58.11 o 
   5  12   5       56.62       52.76     58.52 o 
   7  12   5      147.85      193.23     48.75 o 
  -4  13   5      539.48      623.17     76.88 o 
  -2  13   5      561.88      573.68     67.15 o 
   0  13   5      449.59      588.18    127.75 o 
   2  13   5      432.98      419.16     64.47 o 
   4  13   5       34.67        5.74     51.23 o 
   6  13   5        4.54       10.11     62.41 o 
  -3  14   5      169.35      209.86     90.66 o 
  -1  14   5      225.60      210.79     62.94 o 
   1  14   5        8.71        9.12     92.02 o 
   3  14   5      298.59      300.90     88.28 o 
   1   1   6     9270.77     8939.58    143.73 o 
   0   2   6     3288.71     3122.11     36.00 o 
   2   2   6      163.83      141.62     17.42 o 
  -1   3   6    15754.76    17227.65    318.94 o 
   1   3   6     5566.69     4877.93    138.47 o 
   3   3   6       31.33        7.24     10.19 o 
  -2   4   6     3465.26     3398.54     60.27 o 
   0   4   6     2274.02     2384.53     39.28 o 
   2   4   6        3.24        4.29     13.09 o 
   4   4   6     8688.75     9537.19    259.59 o 
  -3   5   6     1250.35      984.13     40.19 o 
  -1   5   6     2282.10     2390.28     91.07 o 
   1   5   6    17655.40    18309.90    224.72 o 
   3   5   6      588.19      689.63     34.79 o 
   5   5   6     1988.62     2270.32     83.20 o 
  -4   6   6        9.53       24.79     38.27 o 
  -2   6   6     9791.80    10214.13    188.55 o 
   0   6   6      635.39      644.61     34.97 o 
   2   6   6     6873.01     6440.04    264.52 o 
   4   6   6     2039.29     2027.26     62.43 o 
   6   6   6       14.03        7.93     19.45 o 
  -5   7   6       47.33       10.63     30.93 o 
  -3   7   6     1466.95     1370.76     50.35 o 
  -1   7   6     3111.01     2716.45     60.63 o 
   1   7   6     1750.31     2111.14     52.90 o 
   3   7   6     2175.00     1978.00     54.63 o 
   5   7   6      230.78      343.05     44.15 o 
   7   7   6      117.29      192.53     35.84 o 
  -6   8   6       77.34       49.79     36.44 o 
  -4   8   6      300.33      261.06     46.17 o 
  -2   8   6        0.05       18.14     23.36 o 
   0   8   6        0.01       28.98     25.67 o 
   2   8   6      395.79      263.26     29.99 o 
   4   8   6     2403.40     1918.81     59.90 o 
   6   8   6      345.12      418.67     39.85 o 
   8   8   6      201.76      151.14     32.80 o 
  -7   9   6      304.13      286.06     51.55 o 
  -5   9   6      338.17      350.40     45.21 o 
  -3   9   6        7.96        6.99     29.51 o 
  -1   9   6      453.18      338.11     35.31 o 
   1   9   6        7.41       27.10     43.11 o 
   3   9   6     3211.16     3123.26     80.86 o 
   5   9   6       19.07       24.57     42.13 o 
   7   9   6       21.33       19.56     62.44 o 
   9   9   6       58.24       63.86     34.36 o 
  -8  10   6      168.18       33.92     81.58 o 
  -6  10   6     1603.74     1468.45     78.59 o 
  -4  10   6      282.53      216.82     48.33 o 
  -2  10   6      125.65      226.22     60.32 o 
   0  10   6      540.44      444.82     48.08 o 
   2  10   6     1103.47      932.27     92.33 o 
   4  10   6     1274.97     1498.33     66.84 o 
   6  10   6      420.60      407.08     86.99 o 
   8  10   6        9.77       60.08     40.54 o 
  10  10   6      177.07      234.09     60.88 o 
  -9  11   6       53.50      102.30    105.04 o 
  -7  11   6      103.30       83.50     68.41 o 
  -5  11   6       18.57       88.40     50.32 o 
  -3  11   6     1660.19     1524.42     83.62 o 
  -1  11   6      107.85      221.27     59.74 o 
   1  11   6        1.19        1.67     52.03 o 
   3  11   6      121.62      122.52     43.50 o 
   5  11   6      325.01      299.55     40.23 o 
   7  11   6       17.61        7.40     40.77 o 
   9  11   6       61.17       71.88    104.71 o 
  -6  12   6     1182.74     1173.76     99.21 o 
  -4  12   6      257.07      125.31     61.89 o 
  -2  12   6       29.13       45.79     51.25 o 
   0  12   6       98.81      155.79     53.47 o 
   2  12   6      310.13      303.45     56.18 o 
   4  12   6       73.00      169.84     50.20 o 
   6  12   6      126.65      159.88     47.58 o 
  -5  13   6      479.36      471.60     77.96 o 
  -3  13   6       10.92       44.99     57.64 o 
  -1  13   6        0.26       40.38     52.20 o 
   1  13   6       68.61      114.24     78.92 o 
   3  13   6        0.37       39.03     50.97 o 
   5  13   6      723.16      624.88     70.86 o 
  -2  14   6      147.42      161.22     60.30 o 
   0  14   6        6.60       29.29     49.25 o 
   2  14   6        0.92       47.71     55.87 o 
   0   1   7      342.25      416.51     19.62 o 
  -1   2   7     1450.72     1308.97     28.41 o 
   1   2   7      812.96      674.76     23.86 o 
  -2   3   7     1808.79     1517.09     35.34 o 
   0   3   7      758.70      663.43     24.62 o 
   2   3   7    21721.39    22933.87    296.90 o 
  -3   4   7       22.72       11.94     25.04 o 
  -1   4   7     1141.04     1449.43     43.39 o 
   1   4   7      584.34      428.63     41.09 o 
   3   4   7      941.93      965.64     35.71 o 
  -4   5   7     2133.05     2262.93     69.18 o 
  -2   5   7      698.84      787.89     41.31 o 
   0   5   7     1184.43     1485.42     46.72 o 
   2   5   7     7451.16     6533.54    121.20 o 
   4   5   7     7486.66     7853.32    128.11 o 
  -5   6   7      835.92      651.61     46.07 o 
  -3   6   7     2999.38     2886.11     64.16 o 
  -1   6   7      273.07      249.84     21.23 o 
   1   6   7      409.28      379.96     22.53 o 
   3   6   7     1853.01     2043.54     74.87 o 
   5   6   7      118.46      134.54     26.90 o 
  -6   7   7        9.36       53.41     41.04 o 
  -4   7   7     1494.35     1806.92     63.13 o 
  -2   7   7      113.56      134.14     26.33 o 
   0   7   7      840.55      941.62     61.81 o 
   2   7   7      742.56      705.81     32.72 o 
   4   7   7      532.41      680.75     40.65 o 
   6   7   7        0.52       42.58     30.75 o 
  -7   8   7       32.06        9.74     37.29 o 
  -5   8   7      680.57      555.88     50.27 o 
  -3   8   7      229.99      278.87     36.26 o 
  -1   8   7      785.09      944.23     44.10 o 
   1   8   7       12.63        9.68     61.86 o 
   3   8   7      100.68       34.58     36.71 o 
   5   8   7      264.14      411.58     39.16 o 
   7   8   7      394.80      290.58     44.65 o 
  -8   9   7     2431.64     2118.40     93.15 o 
  -6   9   7        4.98       34.78     36.99 o 
  -4   9   7       81.85       98.63     37.81 o 
  -2   9   7      396.67      387.77     39.89 o 
   0   9   7       85.33       70.63     34.66 o 
   2   9   7     5809.52     6131.73    235.70 o 
   4   9   7        2.93       17.93     51.34 o 
   6   9   7      351.11      406.89     47.65 o 
   8   9   7       30.40       77.16     40.13 o 
  -9  10   7       14.96       57.08     58.40 o 
  -7  10   7        9.24       31.49     65.57 o 
  -5  10   7        6.96       38.53     43.83 o 
  -3  10   7        0.00       45.71     37.59 o 
  -1  10   7       49.33       66.13     36.44 o 
   1  10   7      709.69      898.02     55.48 o 
   3  10   7       50.93       93.30     46.31 o 
   5  10   7        0.29       16.13     42.75 o 
   7  10   7      204.15      144.05     43.77 o 
   9  10   7       53.77       26.01     56.48 o 
  -8  11   7      233.86      361.63     77.27 o 
  -6  11   7       78.34        8.47     54.75 o 
  -4  11   7      201.55      213.53     48.43 o 
  -2  11   7        5.87       50.07     74.38 o 
   0  11   7      353.85      466.02     72.53 o 
   2  11   7      919.44      806.20     63.19 o 
   4  11   7      739.69      578.22     54.84 o 
   6  11   7      403.47      388.67     74.75 o 
   8  11   7        0.22       16.56     46.43 o 
  -7  12   7     1215.94     1116.11    114.56 o 
  -5  12   7        0.00       79.57    106.56 o 
  -3  12   7      112.73        4.50     55.69 o 
  -1  12   7        2.00        0.97     42.82 o 
   1  12   7      345.64      455.40     57.91 o 
   3  12   7      312.49      351.85     53.29 o 
   5  12   7       62.50       22.06     99.25 o 
   7  12   7        8.22      145.88     71.89 o 
  -4  13   7       17.54       37.49     79.68 o 
  -2  13   7      200.65      159.69     66.95 o 
   0  13   7        4.04       94.40     48.82 o 
   2  13   7       73.53      179.51     50.41 o 
   4  13   7      128.29      109.89     49.35 o 
  -1  14   7        6.40       56.40     58.63 o 
   1  14   7        4.31       42.22    108.41 o 
   0   0   8   138330.97   143525.92   1078.48 o 
   1   1   8       42.07       74.96     10.62 o 
   0   2   8     8960.74     9795.37     69.40 o 
   2   2   8      627.80      679.69     33.83 o 
  -1   3   8     1193.68     1125.04     28.27 o 
   1   3   8    12603.08    13095.95     83.87 o 
   3   3   8     5004.60     5145.22    122.06 o 
  -2   4   8      489.95      408.39     51.37 o 
   0   4   8     5612.09     5848.39    161.66 o 
   2   4   8     3418.98     3649.80     73.51 o 
   4   4   8      942.29      876.86     15.08 o 
  -3   5   8      493.92      650.02     33.96 o 
  -1   5   8     4088.44     4777.81     65.69 o 
   1   5   8    15536.78    17262.59    114.26 o 
   3   5   8       14.07       21.40     17.47 o 
   5   5   8        0.26       17.70     15.43 o 
  -4   6   8     2225.12     2895.42    146.99 o 
  -2   6   8     3211.96     2615.77     99.61 o 
   0   6   8     4687.82     5677.32     75.92 o 
   2   6   8    11990.13    11998.86    141.28 o 
   4   6   8       29.96       25.58     25.77 o 
   6   6   8       34.74        7.01     20.07 o 
  -5   7   8       13.85       17.60     29.09 o 
  -3   7   8      273.54      342.74     35.82 o 
  -1   7   8      924.45      801.05     39.00 o 
   1   7   8      130.49      127.58     24.07 o 
   3   7   8     1691.63     1639.04     73.93 o 
   5   7   8       18.00        0.80     27.33 o 
   7   7   8      353.50      359.34     42.63 o 
  -6   8   8       30.44       51.17     60.20 o 
  -4   8   8      317.94      371.65     41.53 o 
  -2   8   8       29.70       49.82     28.81 o 
   0   8   8       18.80       31.00     60.34 o 
   2   8   8      701.61      781.74     54.85 o 
   4   8   8     1119.47      899.45     52.42 o 
   6   8   8      471.91      631.66     51.84 o 
   8   8   8      128.05      120.52     28.78 o 
  -7   9   8       23.38       22.50     50.90 o 
  -5   9   8      209.20      277.31     45.82 o 
  -3   9   8      283.41      322.76     44.01 o 
  -1   9   8      226.68      209.86     37.89 o 
   1   9   8      203.92      155.03     37.25 o 
   3   9   8      932.67      836.18     53.93 o 
   5   9   8      283.30      264.47     47.34 o 
   7   9   8       49.93        8.65     38.39 o 
   9   9   8       19.62       78.76     38.88 o 
  -8  10   8       94.06      114.75     57.08 o 
  -6  10   8      135.17      184.68     46.53 o 
  -4  10   8       66.20      114.78     41.48 o 
  -2  10   8        2.34        6.33     59.38 o 
   0  10   8     1584.20     2004.61     80.87 o 
   2  10   8        0.70       18.89     40.05 o 
   4  10   8     4269.45     4257.58    103.97 o 
   6  10   8      180.84       77.12     39.24 o 
   8  10   8      509.88      395.58     77.57 o 
  10  10   8      145.35      195.97    129.47 o 
  -7  11   8      356.29      381.64     69.56 o 
  -5  11   8       26.04       47.97     50.14 o 
  -3  11   8      168.32      193.18     51.18 o 
  -1  11   8       52.67       39.12     87.36 o 
   1  11   8       17.23       31.34     45.51 o 
   3  11   8      126.30       78.54     41.60 o 
   5  11   8      116.85       75.30     42.71 o 
   7  11   8       33.59       30.05     46.74 o 
  -6  12   8      433.47      480.77     75.70 o 
  -4  12   8      567.38      545.40     72.53 o 
  -2  12   8        1.10       38.41     62.14 o 
   0  12   8      310.97      243.25     57.78 o 
   2  12   8       85.55      115.46     49.75 o 
   4  12   8        0.08        7.39     42.45 o 
   6  12   8      418.19      454.83     55.93 o 
  -5  13   8       33.52       38.58     75.06 o 
  -3  13   8       51.69       61.39     58.16 o 
  -1  13   8       12.41       12.65     50.32 o 
   1  13   8       20.98       76.46     54.42 o 
   3  13   8       91.99      149.02    131.50 o 
   5  13   8      215.10       71.21     53.92 o 
   0  14   8       35.95       21.73     56.19 o 
   2  14   8      115.12       58.68     68.75 o 
   0   1   9       20.55       56.91     15.38 o 
  -1   2   9       11.66       20.09     34.47 o 
   1   2   9     1649.94     1912.77     24.00 o 
  -2   3   9        6.90        9.43     17.04 o 
   0   3   9      660.53      612.60     67.34 o 
   2   3   9       12.60        2.97     20.37 o 
  -3   4   9      936.30     1007.01     32.02 o 
  -1   4   9       38.09        8.26     12.95 o 
   1   4   9      819.91      801.18     26.41 o 
   3   4   9      446.99      552.52     38.48 o 
  -4   5   9     1328.77     1396.14     58.83 o 
  -2   5   9     1905.07     1553.99     44.06 o 
   0   5   9      611.89      645.95     27.86 o 
   2   5   9     2966.08     2890.66     63.06 o 
   4   5   9     2029.17     2492.28     67.18 o 
  -5   6   9      198.63      243.22     42.93 o 
  -3   6   9      174.77      238.73     28.11 o 
  -1   6   9     1875.17     2053.83     40.14 o 
   1   6   9      400.16      530.89     28.67 o 
   3   6   9      776.50      653.49     59.34 o 
   5   6   9      210.82      202.36     26.78 o 
  -6   7   9      873.73      976.38     54.79 o 
  -4   7   9      399.01      409.58     40.58 o 
  -2   7   9     3757.90     3342.88     72.88 o 
   0   7   9     1998.95     2307.91     56.23 o 
   2   7   9     2693.35     3383.53     68.27 o 
   4   7   9     3173.46     3512.26     99.24 o 
   6   7   9      279.22      238.92     37.48 o 
  -7   8   9      231.70      337.74     43.15 o 
  -5   8   9       10.96       44.52     35.28 o 
  -3   8   9     1970.07     1551.21     63.15 o 
  -1   8   9      155.08      100.18     29.10 o 
   1   8   9       87.73      166.23     27.56 o 
   3   8   9      508.31      520.08     82.07 o 
   5   8   9        2.48       14.11     31.25 o 
   7   8   9     1869.90     1603.06     69.61 o 
  -8   9   9     1634.46     1169.68    178.40 o 
  -6   9   9        0.65       16.61     57.34 o 
  -4   9   9      176.89      187.37     42.88 o 
  -2   9   9     1410.04     1695.05     69.61 o 
   0   9   9       86.38       73.88     30.42 o 
   2   9   9      931.93     1095.33     91.36 o 
   4   9   9       25.81       60.46     34.49 o 
   6   9   9     2582.50     2530.00    114.96 o 
   8   9   9        0.04       31.15     59.24 o 
  -9  10   9        2.87        9.05     64.63 o 
  -7  10   9      301.09      162.16     52.93 o 
  -5  10   9       87.14       30.86     45.17 o 
  -3  10   9      153.76      231.05     42.67 o 
  -1  10   9      104.10       73.53     43.02 o 
   1  10   9     1254.35     1444.35     72.51 o 
   3  10   9     1417.60     1183.61    109.83 o 
   5  10   9       27.38       15.31     38.64 o 
   7  10   9        2.95       15.89     39.61 o 
   9  10   9       29.17       20.23     61.53 o 
  -8  11   9       61.74       78.20     74.02 o 
  -6  11   9       23.53      158.93     56.93 o 
  -4  11   9        0.02       45.86     49.49 o 
  -2  11   9        7.24       30.74     48.36 o 
   0  11   9       94.03      166.67     51.52 o 
   2  11   9      942.35      853.79     86.30 o 
   4  11   9      159.89      131.13     47.80 o 
   6  11   9       43.59       39.65     39.65 o 
   8  11   9        0.23       45.79     52.11 o 
  -7  12   9      213.32      242.25    108.88 o 
  -5  12   9        0.50       47.26     68.17 o 
  -3  12   9      269.56      203.57     61.87 o 
  -1  12   9       47.06       55.77     86.17 o 
   1  12   9      119.02      189.22     53.48 o 
   3  12   9      205.61      153.66     79.66 o 
   5  12   9       28.07       86.59     42.02 o 
   7  12   9        9.75       82.61     82.61 o 
  -4  13   9       45.54       34.07     90.53 o 
  -2  13   9       93.64       98.38     78.73 o 
   0  13   9      187.60      151.14     61.64 o 
   2  13   9       29.23       46.51     61.36 o 
   4  13   9     1287.81     1179.27     86.12 o 
  -1  14   9        5.37       28.56     75.99 o 
   1  14   9       39.25       60.46     87.93 o 
   1   1  10     2068.78     1858.79     27.04 o 
   0   2  10     1032.35     1263.70     38.38 o 
   2   2  10     3103.37     2922.01     45.02 o 
  -1   3  10    14494.43    13638.67    218.94 o 
   1   3  10    17902.19    16126.45    210.52 o 
   3   3  10     2976.34     2822.12     57.83 o 
  -2   4  10     1237.01     1303.63     89.27 o 
   0   4  10      505.96      489.69     18.34 o 
   2   4  10      285.53      297.46     32.82 o 
   4   4  10      270.70      289.65     20.24 o 
  -3   5  10      424.73      563.55     32.84 o 
  -1   5  10    15340.63    18888.02    127.65 o 
   1   5  10     6489.15     7948.33     83.07 o 
   3   5  10     3976.83     3141.42     57.82 o 
   5   5  10     1155.76     1118.21     31.36 o 
  -4   6  10      391.08      303.17     34.59 o 
  -2   6  10     2792.51     2887.80     62.45 o 
   0   6  10        0.05        1.22     32.06 o 
   2   6  10       39.67       14.75     19.34 o 
   4   6  10      418.49      418.97     29.37 o 
   6   6  10       54.96       20.75     20.75 o 
  -5   7  10      458.11      402.87     42.62 o 
  -3   7  10      253.77      336.03     39.21 o 
  -1   7  10      735.43      756.66     64.68 o 
   1   7  10      221.24      341.31     31.13 o 
   3   7  10     1237.48     1160.53     53.99 o 
   5   7  10      326.23      433.12     38.58 o 
   7   7  10       90.53       88.58     30.80 o 
  -6   8  10      745.39      806.07     71.23 o 
  -4   8  10       14.48       35.69     32.96 o 
  -2   8  10      217.49      210.58     44.44 o 
   0   8  10     1285.47     1190.90     51.50 o 
   2   8  10     1143.61     1143.27     50.29 o 
   4   8  10      232.03      192.14     38.97 o 
   6   8  10      282.79      264.79     39.91 o 
   8   8  10       16.52       28.08     29.38 o 
  -7   9  10        2.03       25.54     88.02 o 
  -5   9  10        5.46       36.21     38.44 o 
  -3   9  10      659.02      591.19    118.56 o 
  -1   9  10      443.66      402.02     41.62 o 
   1   9  10       40.47       60.63     31.36 o 
   3   9  10     1569.70     1669.58     63.15 o 
   5   9  10        1.09        6.24     35.37 o 
   7   9  10      585.28      434.77     50.84 o 
   9   9  10        6.10       12.87     42.72 o 
  -8  10  10      628.71      554.59     66.68 o 
  -6  10  10      507.13      403.28     60.03 o 
  -4  10  10      317.57      373.20     57.61 o 
  -2  10  10      120.09       37.13     43.10 o 
   0  10  10       63.66       14.17     68.33 o 
   2  10  10      148.96      222.89     42.44 o 
   4  10  10      926.19      943.50     73.74 o 
   6  10  10        4.83       58.93     58.93 o 
   8  10  10      425.60      341.39     66.53 o 
  -7  11  10       94.00       67.09     92.22 o 
  -5  11  10       63.89       70.68     69.26 o 
  -3  11  10     1511.60     1692.85     86.19 o 
  -1  11  10      383.18      317.91     56.15 o 
   1  11  10       16.31      103.93     41.70 o 
   3  11  10       40.31        4.92     43.89 o 
   5  11  10      413.04      412.56     45.00 o 
   7  11  10      162.34      153.37     52.67 o 
  -6  12  10     1142.62     1159.37     97.65 o 
  -4  12  10      174.03      287.13    114.11 o 
  -2  12  10      227.62      269.90     84.91 o 
   0  12  10        4.03       26.78     89.92 o 
   2  12  10      419.72      400.94     60.71 o 
   4  12  10      200.61      144.60     53.00 o 
   6  12  10      113.94       99.14     53.48 o 
  -5  13  10      132.17      245.53    109.84 o 
  -3  13  10        2.84       66.82     66.82 o 
  -1  13  10        2.85       19.34     59.55 o 
   1  13  10      295.14      338.45     65.48 o 
   3  13  10       31.43       62.30     49.72 o 
   5  13  10      168.50      150.83     48.21 o 
   0   1  11     2603.51     3030.91     86.66 o 
  -1   2  11       40.10       47.04     13.87 o 
   1   2  11     4813.48     5548.77    156.10 o 
  -2   3  11        0.00        5.02     21.82 o 
   0   3  11      473.57      516.90    190.68 o 
   2   3  11      185.89      212.66     15.36 o 
  -3   4  11      841.64      953.27     39.44 o 
  -1   4  11        0.43       24.88     19.26 o 
   1   4  11      111.65      118.27     22.51 o 
   3   4  11      333.05      259.79     21.95 o 
  -4   5  11     4909.64     5214.13     92.35 o 
  -2   5  11     5164.53     5076.39     90.23 o 
   0   5  11      699.87      778.80     40.68 o 
   2   5  11     4163.78     4305.93     55.84 o 
   4   5  11     1425.34     1297.45     44.41 o 
  -5   6  11      550.43      416.46     48.60 o 
  -3   6  11       16.53       82.78     27.83 o 
  -1   6  11       97.47       84.06     20.82 o 
   1   6  11     2697.00     3380.54     76.41 o 
   3   6  11     2325.07     2846.60     86.72 o 
   5   6  11      459.10      511.88     37.38 o 
  -6   7  11      605.85      440.22     44.61 o 
  -4   7  11     2364.58     2786.37     86.46 o 
  -2   7  11      925.57     1041.26    129.45 o 
   0   7  11      937.16      893.33     76.24 o 
   2   7  11      376.29      533.41     41.53 o 
   4   7  11      177.40      160.45     29.19 o 
   6   7  11      277.45      415.62     40.38 o 
  -7   8  11       74.75        5.83     36.45 o 
  -5   8  11      222.19      214.48     40.02 o 
  -3   8  11       88.39       36.29     31.59 o 
  -1   8  11      521.36      557.52     59.82 o 
   1   8  11        5.62       12.56     27.07 o 
   3   8  11        0.21       44.65     26.55 o 
   5   8  11       74.78      167.41     80.37 o 
   7   8  11       39.87       30.45     39.56 o 
  -8   9  11       65.96       84.05     45.77 o 
  -6   9  11      266.33      162.06     50.29 o 
  -4   9  11       12.89       50.32     50.09 o 
  -2   9  11      383.18      448.30     48.23 o 
   0   9  11        0.06       58.37     31.61 o 
   2   9  11      562.23      577.43     86.55 o 
   4   9  11     1783.88     1762.08     68.50 o 
   6   9  11     1683.99     1788.44    116.28 o 
   8   9  11      107.15       35.50     47.11 o 
  -9  10  11       13.09       73.26     73.26 o 
  -7  10  11       13.75        4.66     72.78 o 
  -5  10  11     1210.81     1226.97     81.02 o 
  -3  10  11      174.33      164.12     83.67 o 
  -1  10  11        4.11        5.70     83.88 o 
   1  10  11      118.25       51.47     41.53 o 
   3  10  11      164.28      216.88     43.03 o 
   5  10  11      218.40       83.72     70.15 o 
   7  10  11       58.67       45.63     45.63 o 
   9  10  11       12.64      131.67     58.50 o 
  -8  11  11      298.19      197.24     82.70 o 
  -6  11  11      439.67      462.53     73.56 o 
  -4  11  11      781.33     1016.00     75.05 o 
  -2  11  11        2.09       33.63     51.93 o 
   0  11  11      736.17      684.17     85.94 o 
   2  11  11       13.56       22.94     45.40 o 
   4  11  11      400.28      453.34     69.27 o 
   6  11  11      250.09      161.71     56.27 o 
   8  11  11      169.23      226.95     86.81 o 
  -5  12  11       53.72      104.12     68.85 o 
  -3  12  11       23.53       24.38     57.25 o 
  -1  12  11       15.40       24.15     51.38 o 
   1  12  11      229.54      276.41     54.57 o 
   3  12  11       41.07      110.56     51.13 o 
   5  12  11      135.08       95.14     51.20 o 
  -4  13  11      237.27      184.42     75.01 o 
  -2  13  11     1116.46     1183.11     88.26 o 
   0  13  11       30.65       56.86     93.90 o 
   2  13  11       20.49       71.23     54.83 o 
   4  13  11      101.65       31.81     55.22 o 
   0   0  12    97360.13    81120.72    954.94 o 
   1   1  12     6779.32     6551.43    125.08 o 
   0   2  12     7821.73     7510.87    402.52 o 
   2   2  12     1728.36     1617.35     20.82 o 
  -1   3  12      129.97      118.92     14.80 o 
   1   3  12     7971.44     7055.72     73.29 o 
   3   3  12      371.86      414.16     20.64 o 
  -2   4  12     1004.18      843.91     43.68 o 
   0   4  12     1431.57     1769.65     28.75 o 
   2   4  12     1284.95     1031.18     33.49 o 
   4   4  12     1519.75     1914.19     40.00 o 
  -3   5  12      142.79      140.72     23.08 o 
  -1   5  12     1889.43     2154.79    100.38 o 
   1   5  12     6667.86     6737.12    223.67 o 
   3   5  12      303.21      283.81     35.26 o 
   5   5  12        5.57        5.78     17.20 o 
  -4   6  12     3003.12     2846.95    117.02 o 
  -2   6  12     4651.29     4270.81     77.26 o 
   0   6  12      257.09      185.13     35.75 o 
   2   6  12        2.81       29.01     20.25 o 
   4   6  12      234.14      276.54     29.39 o 
   6   6  12        7.29       44.51     21.34 o 
  -5   7  12       63.08       75.66     33.72 o 
  -3   7  12      510.42      502.83     31.97 o 
  -1   7  12      978.88     1013.07     62.15 o 
   1   7  12       67.73       73.35     25.78 o 
   3   7  12      919.33      881.74     41.83 o 
   5   7  12      794.21      617.27     45.02 o 
   7   7  12      238.17      193.53     26.71 o 
  -6   8  12       46.56        3.91     40.67 o 
  -4   8  12      211.09      112.35     40.48 o 
  -2   8  12      121.38      129.89     33.72 o 
   0   8  12     1226.41     1177.40    744.20 o 
   2   8  12      177.39      183.35     48.91 o 
   4   8  12      859.94     1017.05     51.51 o 
   6   8  12        0.44       35.01     35.01 o 
   8   8  12      111.78       36.66     33.65 o 
  -7   9  12       32.61       56.39     43.82 o 
  -5   9  12       66.45       78.71     41.48 o 
  -3   9  12        8.65       89.70     39.23 o 
  -1   9  12       87.18       83.24     37.00 o 
   1   9  12       15.71       54.31     53.48 o 
   3   9  12      747.47      793.03    106.16 o 
   5   9  12      121.77       73.64     38.68 o 
   7   9  12       11.56       46.76     61.91 o 
   9   9  12       56.51      107.89     41.00 o 
  -8  10  12      237.26      121.67     63.79 o 
  -6  10  12       76.46       52.91     45.02 o 
  -4  10  12      353.78      473.21     59.03 o 
  -2  10  12      365.86      362.99     49.84 o 
   0  10  12     1183.11     1249.42     67.76 o 
   2  10  12      891.83      784.22     54.62 o 
   4  10  12       76.66       23.16     40.38 o 
   6  10  12        6.54       80.15     38.16 o 
   8  10  12       45.85       69.84     53.78 o 
  -7  11  12       71.92      156.10     61.03 o 
  -5  11  12       91.43       28.76     59.91 o 
  -3  11  12     1974.10     1824.22     97.08 o 
  -1  11  12      787.66      849.47     67.82 o 
   1  11  12       40.09       60.88     49.21 o 
   3  11  12      770.92      817.16     66.30 o 
   5  11  12       87.10       36.96     57.04 o 
   7  11  12      403.56      537.91     92.65 o 
  -6  12  12      150.13      237.31     81.66 o 
  -4  12  12       71.04       29.79     61.89 o 
  -2  12  12      179.97      157.23     61.88 o 
   0  12  12       13.92       66.71     66.91 o 
   2  12  12      194.30      216.10     51.08 o 
   4  12  12      233.64      210.04     54.40 o 
   6  12  12      114.49       57.74     53.08 o 
  -3  13  12      230.59      250.56     71.50 o 
  -1  13  12       26.71       31.81     59.92 o 
   1  13  12        7.16       56.14     56.14 o 
   3  13  12       56.79      126.43     51.03 o 
   0   1  13      146.50      123.30     15.98 o 
  -1   2  13     2512.76     1899.02     41.82 o 
   1   2  13       49.35       59.30     29.54 o 
  -2   3  13     3899.09     3749.53    107.02 o 
   0   3  13     5954.55     5594.03     67.41 o 
   2   3  13     9687.01    10685.33     95.10 o 
  -3   4  13       44.14       15.38     20.88 o 
  -1   4  13      511.95      517.05     27.10 o 
   1   4  13     2386.80     2932.44     52.83 o 
   3   4  13      140.48       92.88     20.38 o 
  -4   5  13     7645.77     8510.25    118.64 o 
  -2   5  13       45.05       45.08     22.69 o 
   0   5  13     2749.37     2951.63    115.50 o 
   2   5  13       99.64      161.29     21.91 o 
   4   5  13      733.77      780.56     43.33 o 
  -5   6  13     2620.63     3107.15     83.06 o 
  -3   6  13       46.84       40.16     33.21 o 
  -1   6  13      694.02      869.30     37.80 o 
   1   6  13     1378.75     1545.36     55.15 o 
   3   6  13      214.11      194.36     31.72 o 
   5   6  13        3.20        6.56     39.59 o 
  -6   7  13      470.56      448.35     45.17 o 
  -4   7  13      249.34      262.51     63.81 o 
  -2   7  13      304.84      372.98     34.52 o 
   0   7  13        0.03       60.81     23.65 o 
   2   7  13       41.46       68.50     25.83 o 
   4   7  13       85.14      120.74     50.51 o 
   6   7  13      349.01      342.63     43.81 o 
  -7   8  13       59.12       58.88     37.04 o 
  -5   8  13      767.04      616.84     69.45 o 
  -3   8  13       91.79       45.29     47.33 o 
  -1   8  13        0.05        0.97     50.51 o 
   1   8  13      675.20      525.02     42.58 o 
   3   8  13       12.06       41.18     32.59 o 
   5   8  13      229.98      266.96     38.98 o 
   7   8  13     1612.48     1730.53    104.86 o 
  -8   9  13      124.68       89.97     53.45 o 
  -6   9  13        0.50        0.18     43.86 o 
  -4   9  13      293.00      340.07     48.53 o 
  -2   9  13      509.28      607.57     51.90 o 
   0   9  13       29.52       84.72     38.82 o 
   2   9  13       38.31      114.67     36.96 o 
   4   9  13      740.93      670.90     51.87 o 
   6   9  13       64.44       32.75     60.57 o 
   8   9  13      126.20      111.73     49.44 o 
  -9  10  13       42.57        0.96     81.15 o 
  -7  10  13      277.57      293.20     58.96 o 
  -5  10  13        2.33       71.81     57.12 o 
  -3  10  13        4.66       79.00     42.84 o 
  -1  10  13      684.48      692.02     81.73 o 
   1  10  13      429.60      418.40     49.38 o 
   3  10  13     1328.40     1548.69     69.16 o 
   5  10  13      146.79       79.81     41.56 o 
   7  10  13      300.09      324.51     56.18 o 
   9  10  13      100.18       44.98    197.41 o 
  -6  11  13       58.86       65.09     65.29 o 
  -4  11  13       22.12        2.91     52.75 o 
  -2  11  13      418.77      621.39     61.99 o 
   0  11  13        0.01       96.53     44.55 o 
   2  11  13       51.36       36.10     53.86 o 
   4  11  13        0.04       22.90     46.41 o 
   6  11  13        0.27        3.57     48.27 o 
   8  11  13      235.56      220.46    105.24 o 
  -5  12  13       51.45       54.54     67.42 o 
  -3  12  13       63.60       78.60     64.15 o 
  -1  12  13     1537.95     1502.82     89.98 o 
   1  12  13      876.03      936.76     72.28 o 
   3  12  13      711.37      302.73    275.57 o 
   5  12  13        1.91        2.33     96.94 o 
  -2  13  13       55.82      168.38     84.23 o 
   0  13  13        0.06        4.32     61.15 o 
   2  13  13       26.65       30.34     51.20 o 
   4  13  13        0.06       65.37     54.04 o 
   1   1  14      154.50      237.95     19.69 o 
   0   2  14      648.60      598.74     36.93 o 
   2   2  14     1238.92     1089.57     24.41 o 
  -1   3  14      790.30     1056.86     69.60 o 
   1   3  14       49.57       11.79     27.45 o 
   3   3  14      415.19      401.39     16.82 o 
  -2   4  14       53.65       13.96     30.12 o 
   0   4  14     1386.53     1084.52     34.43 o 
   2   4  14     8118.08     7078.86    125.39 o 
   4   4  14     4159.21     4557.06     54.39 o 
  -3   5  14     1496.48     1538.46     89.37 o 
  -1   5  14     5715.54     4897.87     75.09 o 
   1   5  14     1834.96     2130.32     90.59 o 
   3   5  14     1031.38     1184.40     66.87 o 
   5   5  14       39.84       58.33     19.07 o 
  -4   6  14      187.37      206.10     40.39 o 
  -2   6  14     2392.00     2844.47    111.14 o 
   0   6  14      331.81      221.37     28.91 o 
   2   6  14     1008.21      792.59     54.84 o 
   4   6  14       67.61       30.75     26.02 o 
   6   6  14       29.55       49.32     21.19 o 
  -5   7  14      863.04     1087.76     57.33 o 
  -3   7  14      480.27      447.53     60.93 o 
  -1   7  14      409.54      374.00     39.69 o 
   1   7  14      303.53      269.36     30.93 o 
   3   7  14      536.58      543.37     40.19 o 
   5   7  14       72.93       80.98     37.13 o 
   7   7  14      327.75      327.50     33.15 o 
  -6   8  14      315.28      312.47     48.28 o 
  -4   8  14       25.84       22.59     70.43 o 
  -2   8  14       88.72      101.63     50.61 o 
   0   8  14      130.08      129.11     33.98 o 
   2   8  14      787.88      638.89     43.12 o 
   4   8  14      114.91      145.10     36.18 o 
   6   8  14        0.59       13.67     38.99 o 
   8   8  14      117.23      215.28     36.18 o 
  -7   9  14      455.54      458.59     55.00 o 
  -5   9  14       21.85       70.75     42.21 o 
  -3   9  14      134.69      116.07     44.27 o 
  -1   9  14      172.87       82.35     38.03 o 
   1   9  14      417.81      389.55     46.27 o 
   3   9  14      477.70      414.01     47.75 o 
   5   9  14      443.08      479.65     46.29 o 
   7   9  14        3.97       56.57     86.60 o 
   9   9  14      709.10      800.58     57.79 o 
  -8  10  14       45.63       17.80     63.51 o 
  -6  10  14      199.03       81.80     54.50 o 
  -4  10  14      256.44      313.30     57.54 o 
  -2  10  14        1.05       29.05     46.37 o 
   0  10  14     3031.96     2704.76     94.46 o 
   2  10  14      419.03      335.97     48.58 o 
   4  10  14      320.96      397.77     50.80 o 
   6  10  14        1.30       27.25     46.96 o 
   8  10  14       68.97       65.67     59.34 o 
  -7  11  14       34.79       15.49     72.37 o 
  -5  11  14       74.58      134.96     57.87 o 
  -3  11  14      711.16      746.47     74.95 o 
  -1  11  14      233.07      135.76     56.25 o 
   1  11  14       20.60        9.41     43.32 o 
   3  11  14       33.42       55.02     44.97 o 
   5  11  14      114.75       50.07     48.33 o 
   7  11  14      231.63      284.34    102.91 o 
  -6  12  14      237.60      302.66    123.51 o 
  -4  12  14       15.78       16.60     91.91 o 
  -2  12  14      108.40        8.95     60.75 o 
   0  12  14      116.12      188.10     95.98 o 
   2  12  14      151.91      106.03     51.53 o 
   4  12  14      322.98      393.82     49.24 o 
   6  12  14        1.36       50.09     48.76 o 
  -3  13  14      127.90      150.72     66.93 o 
  -1  13  14       41.87       97.35     52.92 o 
   1  13  14       33.41        2.92     52.46 o 
   3  13  14        9.53       73.66     48.00 o 
   0   1  15        2.78       10.06     23.13 o 
  -1   2  15    15911.15    19088.43    273.07 o 
   1   2  15     4903.27     5722.38     72.30 o 
  -2   3  15      981.47     1091.05     49.97 o 
   0   3  15     2060.57     2590.17    128.14 o 
   2   3  15     1546.75     1303.29     44.88 o 
  -3   4  15      780.13      570.25     34.90 o 
  -1   4  15      102.89       11.71     43.78 o 
   1   4  15     1861.48     1660.72     44.17 o 
   3   4  15     1652.53     1630.26     47.95 o 
  -4   5  15      592.66      587.56     38.94 o 
  -2   5  15      363.73      379.24     30.74 o 
   0   5  15       99.40       39.91     22.26 o 
   2   5  15     1991.22     2011.46     52.28 o 
   4   5  15      523.31      523.40     32.10 o 
  -5   6  15      102.14       27.93     32.87 o 
  -3   6  15        4.53        4.13     29.90 o 
  -1   6  15       12.59       13.03     23.73 o 
   1   6  15      518.88      557.07     34.47 o 
   3   6  15     1332.93     1044.75     43.06 o 
   5   6  15      144.18      210.01    105.83 o 
  -6   7  15      613.22      579.33     66.43 o 
  -4   7  15        0.04       16.90     49.16 o 
  -2   7  15       32.38        7.90     48.85 o 
   0   7  15       96.15       88.81     49.56 o 
   2   7  15       27.69        9.49     27.09 o 
   4   7  15     1414.70     1327.26     58.19 o 
   6   7  15      677.90      673.70     55.88 o 
  -7   8  15      362.49      261.83     48.69 o 
  -5   8  15      563.77      602.17     49.20 o 
  -3   8  15     4540.56     4773.76    252.39 o 
  -1   8  15       31.94       42.22     31.45 o 
   1   8  15        0.53       50.19     28.79 o 
   3   8  15      580.86      508.14     40.31 o 
   5   8  15       39.14       94.49     33.06 o 
   7   8  15     2381.17     2410.18    125.96 o 
  -8   9  15      145.71      126.97     50.30 o 
  -6   9  15       47.34       85.74     42.16 o 
  -4   9  15       13.62       19.16     38.80 o 
  -2   9  15      330.90      375.19     77.80 o 
   0   9  15      670.39      509.60     45.70 o 
   2   9  15      135.36       94.17     36.60 o 
   4   9  15      450.68      497.67     77.17 o 
   6   9  15       54.67       38.89     39.61 o 
   8   9  15        4.66        4.45     71.09 o 
  -7  10  15      594.68      568.30    106.66 o 
  -5  10  15      102.43      124.13     49.30 o 
  -3  10  15     1632.11     1679.03     84.12 o 
  -1  10  15        6.14       14.74     39.09 o 
   1  10  15       20.75      123.38     73.25 o 
   3  10  15     1313.48     1330.20     84.79 o 
   5  10  15       84.52       40.00     42.82 o 
   7  10  15       87.31        4.74     58.62 o 
  -6  11  15       18.64       96.38    142.63 o 
  -4  11  15        3.78       58.02     58.02 o 
  -2  11  15      795.92      630.19     69.31 o 
   0  11  15      276.40      390.01     78.79 o 
   2  11  15        6.81       44.57     44.57 o 
   4  11  15       46.95       28.47     48.92 o 
   6  11  15       15.22       18.14     50.31 o 
  -5  12  15      126.33       53.24     78.14 o 
  -3  12  15      147.77      280.41    111.73 o 
  -1  12  15       12.47       92.83     87.75 o 
   1  12  15       19.10       33.96    104.16 o 
   3  12  15       11.98        9.02     48.97 o 
   5  12  15       15.59       18.15     48.89 o 
  -2  13  15       12.18       53.91     58.77 o 
   0  13  15      146.54      130.13     73.84 o 
   2  13  15       23.73       97.26     50.52 o 
   0   0  16    74801.69    80681.09   1530.98 o 
   1   1  16     2392.45     2663.21     40.66 o 
   0   2  16     3865.06     4081.93    163.03 o 
   2   2  16      102.79      130.98     16.99 o 
  -1   3  16        5.77        4.79     19.34 o 
   1   3  16     1586.37     1465.74     41.38 o 
   3   3  16      449.91      438.13     17.48 o 
  -2   4  16     1758.86     1563.87     48.19 o 
   0   4  16       19.33       26.41     22.13 o 
   2   4  16     1722.49     1803.24     98.05 o 
   4   4  16      829.95      760.97     20.95 o 
  -3   5  16     1562.59     1560.19     54.39 o 
  -1   5  16      116.23       81.96     22.13 o 
   1   5  16     5848.25     5234.10    213.23 o 
   3   5  16      172.48      135.41     26.34 o 
   5   5  16      618.48      732.56     29.64 o 
  -4   6  16        2.87       29.26     30.31 o 
  -2   6  16      111.89      169.83     27.30 o 
   0   6  16       25.03       35.98     25.55 o 
   2   6  16     1183.77     1071.34     43.91 o 
   4   6  16        0.37       27.07     27.07 o 
   6   6  16      807.89      613.96     34.07 o 
  -5   7  16     2363.38     2256.60     77.03 o 
  -3   7  16     1535.95     1808.79     63.67 o 
  -1   7  16       33.50       18.34     59.87 o 
   1   7  16      700.46      651.86     63.66 o 
   3   7  16      332.03      458.65     39.60 o 
   5   7  16      356.12      335.91     39.75 o 
   7   7  16     2119.84     1882.60     92.35 o 
  -6   8  16       27.06       34.48     41.36 o 
  -4   8  16      359.44      401.32     43.53 o 
  -2   8  16      175.25      149.62     35.42 o 
   0   8  16     1895.45     1390.18    144.41 o 
   2   8  16       30.12       75.49     52.25 o 
   4   8  16     3385.39     3046.01     89.61 o 
   6   8  16      140.29      163.47     41.12 o 
   8   8  16      436.74      367.15     43.59 o 
  -7   9  16      268.93      285.24     52.63 o 
  -5   9  16        1.94       17.63     46.98 o 
  -3   9  16        0.82       33.25     70.69 o 
  -1   9  16      398.99      596.54     51.38 o 
   1   9  16       78.60       99.66     37.55 o 
   3   9  16      260.89      368.31    109.41 o 
   5   9  16      100.27      164.07     41.41 o 
   7   9  16       80.62       50.05     59.58 o 
   9   9  16      688.63      816.04     65.31 o 
  -8  10  16        8.52       35.43     71.31 o 
  -6  10  16      157.64      106.81     90.11 o 
  -4  10  16      565.60      824.42     63.09 o 
  -2  10  16        7.13       50.49     45.72 o 
   0  10  16      247.51      211.96     51.07 o 
   2  10  16      380.35      371.66     51.27 o 
   4  10  16      277.42      213.78     54.29 o 
   6  10  16       34.75       18.23     83.11 o 
   8  10  16       22.17       69.87     65.40 o 
  -7  11  16      204.33      316.40    104.50 o 
  -5  11  16       87.88      109.15     58.52 o 
  -3  11  16       58.36      102.59    102.59 o 
  -1  11  16      501.72      652.15     66.48 o 
   1  11  16      145.99      125.94     51.28 o 
   3  11  16      255.36      115.06    157.61 o 
   5  11  16       52.77       20.09     54.23 o 
   7  11  16      160.38      119.67     64.69 o 
  -4  12  16       14.74       22.16     63.22 o 
  -2  12  16       42.22      109.97     54.60 o 
   0  12  16        6.54       38.79     55.75 o 
   2  12  16      165.03      229.83     49.98 o 
   4  12  16       97.59        5.20     57.27 o 
  -1  13  16        1.42       46.68     70.88 o 
   1  13  16      226.54      224.49     64.81 o 
   0   1  17     3521.80     3606.51     68.80 o 
  -1   2  17     7247.21     7890.61    293.83 o 
   1   2  17     3747.94     3973.18     72.76 o 
  -2   3  17     1041.71      907.11     39.33 o 
   0   3  17     2964.29     3356.23     61.29 o 
   2   3  17      276.00      233.33     19.79 o 
  -3   4  17       48.09       24.51     22.09 o 
  -1   4  17      675.35      814.47     36.12 o 
   1   4  17     1804.58     1726.36     47.83 o 
   3   4  17      284.05      294.46     43.11 o 
  -4   5  17     2523.90     2438.20     71.63 o 
  -2   5  17       62.23       12.39     58.82 o 
   0   5  17     1693.84     2081.61     54.42 o 
   2   5  17     1411.29     1516.22     55.19 o 
   4   5  17      669.54      465.50     36.10 o 
  -5   6  17      612.12      732.69     59.22 o 
  -3   6  17      223.68      170.21     34.39 o 
  -1   6  17      129.17       91.36     24.69 o 
   1   6  17      405.47      412.14     34.25 o 
   3   6  17        3.95       11.77     25.74 o 
   5   6  17      352.92      373.53     74.26 o 
  -6   7  17      362.02      234.05     46.20 o 
  -4   7  17     1458.02     1562.56     64.99 o 
  -2   7  17      641.67      760.79     45.65 o 
   0   7  17        2.03       19.40     47.05 o 
   2   7  17      286.51      389.21     36.95 o 
   4   7  17       88.61      173.01     84.57 o 
   6   7  17     1441.66     1448.45     68.88 o 
  -7   8  17        7.81       32.30     52.11 o 
  -5   8  17      470.04      401.70     54.16 o 
  -3   8  17     3412.87     3223.54     91.89 o 
  -1   8  17      338.03      230.44     40.04 o 
   1   8  17     2542.59     2192.06     74.01 o 
   3   8  17     1256.20     1157.25     62.13 o 
   5   8  17        3.86       27.93     36.23 o 
   7   8  17      404.44      396.80     61.51 o 
  -8   9  17       74.92       79.93     57.06 o 
  -6   9  17      957.01     1029.62     70.32 o 
  -4   9  17       53.57      143.68     42.54 o 
  -2   9  17      471.98      517.23     54.95 o 
   0   9  17        0.18       26.25     36.18 o 
   2   9  17        8.69        7.48     38.74 o 
   4   9  17       23.08        5.59     78.87 o 
   6   9  17      260.16      274.17     52.58 o 
   8   9  17       94.03      156.07     61.81 o 
  -7  10  17       45.72       99.89     56.59 o 
  -5  10  17        2.44        4.10     62.23 o 
  -3  10  17     1433.58     1449.98    112.73 o 
  -1  10  17      179.85      200.00     46.29 o 
   1  10  17       38.78       41.94     77.55 o 
   3  10  17      304.08      206.24     45.04 o 
   5  10  17      357.35      441.12     79.79 o 
   7  10  17      951.45      896.77     81.48 o 
  -6  11  17       73.31        1.25     92.83 o 
  -4  11  17        6.67       22.13    124.54 o 
  -2  11  17       36.55       67.28     48.83 o 
   0  11  17       30.73       29.25     73.07 o 
   2  11  17        0.00        6.35     70.38 o 
   4  11  17       47.77       18.99     53.87 o 
   6  11  17       12.24       11.46     52.11 o 
  -3  12  17        1.62       33.97    111.14 o 
  -1  12  17     1208.52     1147.22     83.33 o 
   1  12  17      364.21      284.32     62.47 o 
   3  12  17       26.80      136.18     47.63 o 
   1   1  18      150.82      168.74     25.69 o 
   0   2  18      780.80      647.41     32.57 o 
   2   2  18     5017.76     5239.07     58.68 o 
  -1   3  18     1030.16      767.42     36.20 o 
   1   3  18     3061.02     3366.76     63.95 o 
   3   3  18       25.15       35.67     15.36 o 
  -2   4  18      683.14      915.37     43.02 o 
   0   4  18      397.52      507.28     31.57 o 
   2   4  18      246.40      366.61     31.47 o 
   4   4  18     1637.26     1752.71     43.20 o 
  -3   5  18       52.22       46.83     29.42 o 
  -1   5  18       88.47       57.80     22.19 o 
   1   5  18      243.47      152.55     27.19 o 
   3   5  18      990.17      998.61     47.10 o 
   5   5  18        0.03        6.65     27.70 o 
  -4   6  18      913.87     1005.38     52.79 o 
  -2   6  18     2550.55     2727.26     71.87 o 
   0   6  18      190.16      221.75     32.67 o 
   2   6  18       33.86       11.59     26.89 o 
   4   6  18       96.78       22.40     31.67 o 
   6   6  18       77.71      149.23     36.67 o 
  -5   7  18       95.06       23.79     40.83 o 
  -3   7  18       84.29      100.65     36.13 o 
  -1   7  18      428.57      400.09     36.68 o 
   1   7  18       77.75      132.33     59.91 o 
   3   7  18     1147.02     1123.93     55.79 o 
   5   7  18       44.91       55.18     39.02 o 
   7   7  18     2195.22     2134.04     62.17 o 
  -6   8  18     1593.89     1369.60     73.24 o 
  -4   8  18        4.17       20.64     37.96 o 
  -2   8  18      502.09      391.48     52.52 o 
   0   8  18      206.05      253.58     49.35 o 
   2   8  18       77.07       46.28     38.88 o 
   4   8  18     1176.91     1345.69     70.06 o 
   6   8  18     1067.50      975.29     74.65 o 
   8   8  18       76.53      139.99     58.76 o 
  -7   9  18       67.27       65.37     54.92 o 
  -5   9  18      669.62      632.87     61.38 o 
  -3   9  18      200.30      114.35     50.65 o 
  -1   9  18     1521.70     1715.22     74.12 o 
   1   9  18      361.65      333.38    231.99 o 
   3   9  18       13.40       10.03     43.01 o 
   5   9  18      192.58      155.83     50.79 o 
   7   9  18      128.10      231.57     60.88 o 
   9   9  18      522.27      695.91     94.49 o 
  -6  10  18      244.87      175.65     69.62 o 
  -4  10  18      468.26      415.61     86.03 o 
  -2  10  18        1.55       19.93     45.36 o 
   0  10  18       14.58       36.79     45.70 o 
   2  10  18      585.61      558.10     60.81 o 
   4  10  18       59.34       39.91     47.50 o 
   6  10  18      227.20      207.65     60.13 o 
  -5  11  18        2.41       93.46     59.99 o 
  -3  11  18      932.28     1016.07     92.09 o 
  -1  11  18     1096.29     1030.49    162.79 o 
   1  11  18       14.38       20.42     45.73 o 
   3  11  18      272.01      307.37     66.42 o 
   5  11  18       57.36       35.05     96.95 o 
  -4  12  18      181.42      108.23     68.08 o 
  -2  12  18      156.44       81.36     66.18 o 
   0  12  18      123.99      177.35     55.76 o 
   2  12  18        9.69       37.46     53.16 o 
   4  12  18       70.19      112.75     52.70 o 
   0   1  19     1491.93     1399.58     51.85 o 
  -1   2  19      301.79      391.77     37.15 o 
   1   2  19        1.96       18.83     18.83 o 
  -2   3  19     2898.92     3040.86     72.76 o 
   0   3  19      122.09      187.22     25.86 o 
   2   3  19       51.58      114.27     37.45 o 
  -3   4  19      115.09      152.88     31.24 o 
  -1   4  19      236.74      285.78     33.73 o 
   1   4  19      767.76      954.86     52.66 o 
   3   4  19      337.51      335.66     34.45 o 
  -4   5  19      138.75       72.38     53.64 o 
  -2   5  19        6.50       14.99     25.61 o 
   0   5  19       75.07       23.20     24.05 o 
   2   5  19      123.51      144.84     32.57 o 
   4   5  19     1807.99     2187.20     92.98 o 
  -5   6  19     5720.43     5480.65    113.63 o 
  -3   6  19      507.19      739.74     47.76 o 
  -1   6  19     1499.29     1896.47     61.42 o 
   1   6  19      469.84      557.73     40.02 o 
   3   6  19       51.28        2.92     27.76 o 
   5   6  19       77.59       89.29     66.35 o 
  -6   7  19      477.27      557.15     78.67 o 
  -4   7  19     2083.45     1933.83     75.39 o 
  -2   7  19       68.06       67.73     34.99 o 
   0   7  19      173.95       23.76     62.13 o 
   2   7  19      566.11      437.73     43.57 o 
   4   7  19      127.35      225.43     38.04 o 
   6   7  19       10.55       33.27     39.57 o 
  -7   8  19      128.39      116.41     43.53 o 
  -5   8  19     1032.93      997.88     64.05 o 
  -3   8  19      166.93      147.92     37.21 o 
  -1   8  19        2.24       51.95     38.10 o 
   1   8  19     1429.50     1647.51     71.33 o 
   3   8  19        7.27       41.07     41.07 o 
   5   8  19       23.38       40.86     63.06 o 
   7   8  19     1331.17     1364.79    225.21 o 
  -8   9  19      191.93      151.71     69.28 o 
  -6   9  19      230.62      159.14     52.14 o 
  -4   9  19     1212.11     1056.93     67.74 o 
  -2   9  19     1267.09     1173.73    114.49 o 
   0   9  19     1293.70     1335.91     78.37 o 
   2   9  19      113.13      170.19     84.95 o 
   4   9  19        0.09       44.32     43.81 o 
   6   9  19        9.09       28.58     51.42 o 
   8   9  19     1029.64     1021.96     93.96 o 
  -7  10  19      182.51      205.03    172.46 o 
  -5  10  19       16.97       50.87     50.87 o 
  -3  10  19      593.21      650.90    163.25 o 
  -1  10  19       64.13       88.51     46.34 o 
   1  10  19      166.65      181.94     54.04 o 
   3  10  19       48.33       99.77     44.19 o 
   5  10  19      374.49      317.63     68.24 o 
   7  10  19       19.36       31.30     82.18 o 
  -6  11  19        3.39       41.53    100.45 o 
  -4  11  19       34.97       52.28     61.21 o 
  -2  11  19        0.29       33.51     64.57 o 
   0  11  19       38.15       35.89     99.68 o 
   2  11  19        0.01       44.90     49.48 o 
   4  11  19      132.10      108.39     57.82 o 
   6  11  19        0.66       21.28     84.44 o 
  -3  12  19        5.42       31.84     55.39 o 
  -1  12  19      184.71      111.79     63.11 o 
   1  12  19        2.77       59.66     50.89 o 
   3  12  19        3.83       34.71     54.91 o 
   0   0  20    10551.69     9472.53    116.16 o 
   1   1  20       14.27       11.05     13.64 o 
   0   2  20       26.43       10.06     27.65 o 
   2   2  20       38.55       17.34     13.60 o 
  -1   3  20      183.84      198.06     21.93 o 
   1   3  20     4486.64     3708.77     72.53 o 
   3   3  20        0.05       23.98     18.21 o 
  -2   4  20      680.00      731.91     41.02 o 
   0   4  20       37.18       16.54     34.93 o 
   2   4  20     3072.89     2405.71     63.19 o 
   4   4  20     3205.85     2787.34     50.77 o 
  -3   5  20      407.20      411.76     37.12 o 
  -1   5  20        7.24        3.04     26.34 o 
   1   5  20      316.92      283.38     34.75 o 
   3   5  20      882.75      627.42     63.27 o 
   5   5  20      324.09      266.55     29.10 o 
  -4   6  20     3703.31     3281.94    116.63 o 
  -2   6  20      682.82      631.90     44.73 o 
   0   6  20      334.37      355.64     36.79 o 
   2   6  20     1993.77     2575.49     74.60 o 
   4   6  20      340.21      458.17     45.96 o 
   6   6  20     1289.25     1093.77     45.98 o 
  -5   7  20     2911.21     2569.71    176.68 o 
  -3   7  20     2486.18     2908.82     86.47 o 
  -1   7  20      318.27      447.34     44.65 o 
   1   7  20      697.20      551.95     45.28 o 
   3   7  20        0.11       58.20     31.50 o 
   5   7  20        2.49      102.15     46.08 o 
   7   7  20      740.22      615.97     44.86 o 
  -6   8  20      458.07      373.27     52.96 o 
  -4   8  20     1492.62     1161.42     65.56 o 
  -2   8  20     1385.16     1503.31     72.09 o 
   0   8  20      460.68      271.24     72.80 o 
   2   8  20      261.78      140.27     63.24 o 
   4   8  20       55.22        7.15     60.08 o 
   6   8  20       11.72       18.01     45.69 o 
   8   8  20        5.04       17.33     51.72 o 
  -7   9  20      623.95      631.07     90.82 o 
  -5   9  20      542.93      371.06     56.88 o 
  -3   9  20        0.02       53.85     40.26 o 
  -1   9  20      472.68      532.34    118.47 o 
   1   9  20      555.39      670.42     76.60 o 
   3   9  20      134.12      166.47     48.76 o 
   5   9  20      408.06      377.14     90.60 o 
   7   9  20       18.26       45.28     59.94 o 
  -6  10  20        1.81       10.01     57.58 o 
  -4  10  20       24.84      103.54     49.45 o 
  -2  10  20        9.60       16.01     47.75 o 
   0  10  20        1.71       15.70     70.81 o 
   2  10  20      362.09      460.34     55.88 o 
   4  10  20      122.04      266.99     52.17 o 
   6  10  20       78.93       68.76     57.74 o 
  -5  11  20       20.57      159.80     62.18 o 
  -3  11  20        4.82       11.28     78.34 o 
  -1  11  20       28.46       44.70     52.21 o 
   1  11  20      906.44      840.69     75.87 o 
   3  11  20       26.33       20.21     58.04 o 
   5  11  20       94.63      173.36     56.15 o 
  -2  12  20      188.81      163.00     69.44 o 
   0  12  20       57.90       56.42     57.18 o 
   2  12  20        0.00       56.86     57.86 o 
   0   1  21      638.94      724.20     40.49 o 
  -1   2  21     1191.24     1091.22     49.46 o 
   1   2  21      267.79      183.49     26.40 o 
  -2   3  21       99.37      178.68     32.05 o 
   0   3  21       87.59       57.84     22.97 o 
   2   3  21     2052.24     1722.02     51.87 o 
  -3   4  21      429.23      491.20     45.45 o 
  -1   4  21     2401.92     2284.99     65.25 o 
   1   4  21      166.74      139.14     31.81 o 
   3   4  21      171.86       76.13     53.71 o 
  -4   5  21    11275.78    11970.92    162.72 o 
  -2   5  21     7162.91     7026.52    113.85 o 
   0   5  21      489.22      425.97     47.12 o 
   2   5  21      675.59      567.57     58.92 o 
   4   5  21      762.33      811.60     49.33 o 
  -5   6  21      307.11      330.25     48.50 o 
  -3   6  21     1343.71     1521.23     66.07 o 
  -1   6  21       59.60      127.67     42.33 o 
   1   6  21      126.54      252.97     50.04 o 
   3   6  21     2120.62     2328.61     76.19 o 
   5   6  21      136.78       40.88     40.88 o 
  -6   7  21      445.47      467.29     51.61 o 
  -4   7  21      174.50      157.25     53.95 o 
  -2   7  21     1526.27     1409.05     68.02 o 
   0   7  21       94.22       75.86     64.37 o 
   2   7  21     3619.47     3094.99     92.43 o 
   4   7  21       37.21       55.14     34.88 o 
   6   7  21      286.35      276.50     51.68 o 
  -7   8  21       15.92      102.76     41.63 o 
  -5   8  21       22.85       32.41     63.94 o 
  -3   8  21     1542.74     1185.50     72.00 o 
  -1   8  21     1502.82     1237.72     68.74 o 
   1   8  21       23.84       62.21     41.93 o 
   3   8  21       52.68      149.61     80.95 o 
   5   8  21      188.26      191.96     52.05 o 
   7   8  21       21.17       11.56     55.71 o 
  -8   9  21      109.33        0.00    120.55 o 
  -6   9  21       69.98       74.38     51.31 o 
  -4   9  21        0.00       18.45     46.71 o 
  -2   9  21       22.01        8.93     48.21 o 
   0   9  21        7.02       23.79     47.39 o 
   2   9  21       57.70      156.37     48.37 o 
   4   9  21      213.72      159.56     51.27 o 
   6   9  21        3.45       28.20     46.68 o 
   8   9  21       76.88      184.63     61.40 o 
  -5  10  21       14.72        5.75     56.46 o 
  -3  10  21      536.92      419.24     66.00 o 
  -1  10  21      129.96      177.76     47.08 o 
   1  10  21        6.65        0.59     47.54 o 
   3  10  21       25.19       54.43     61.87 o 
   5  10  21        0.03       32.94     51.55 o 
  -4  11  21       61.99       63.05     63.05 o 
  -2  11  21       36.56      130.87     68.94 o 
   0  11  21      337.74      225.37     58.45 o 
   2  11  21       20.59       13.09     51.85 o 
   4  11  21       28.06       80.04     51.02 o 
  -1  12  21        5.12        0.00     74.91 o 
   1  12  21        1.16       32.78     75.67 o 
   1   1  22      269.70      265.62     19.57 o 
   0   2  22      262.27      429.31     70.20 o 
   2   2  22       39.69       73.30     16.26 o 
  -1   3  22      147.88      107.70     28.60 o 
   1   3  22       98.12      154.19     25.84 o 
   3   3  22      344.96      385.41     25.37 o 
  -2   4  22        2.61       56.77     31.39 o 
   0   4  22       74.54       14.73     30.19 o 
   2   4  22       30.50       61.83     32.77 o 
   4   4  22     1112.38     1233.51     40.46 o 
  -3   5  22     2661.90     2380.58    132.77 o 
  -1   5  22     7517.29     7062.77    167.84 o 
   1   5  22     9658.23     9702.09    134.93 o 
   3   5  22      221.58      163.72     53.17 o 
   5   5  22      179.08      110.20     29.58 o 
  -4   6  22      337.46      337.02    120.31 o 
  -2   6  22     5133.90     4679.96    103.15 o 
   0   6  22      129.66      159.19     37.57 o 
   2   6  22      398.21      545.64     49.46 o 
   4   6  22      158.95      278.76     43.56 o 
   6   6  22      893.84      800.95     61.85 o 
  -5   7  22        1.69       40.72     39.80 o 
  -3   7  22     1682.52     1574.64     79.35 o 
  -1   7  22      892.68      822.50    147.03 o 
   1   7  22      770.58     1001.56     64.62 o 
   3   7  22        6.80       28.41     60.49 o 
   5   7  22     1058.87     1389.57     74.13 o 
   7   7  22       24.23       25.54     34.89 o 
  -6   8  22       75.67       55.89     68.88 o 
  -4   8  22       66.97       82.59     48.66 o 
  -2   8  22      227.44      349.58     46.77 o 
   0   8  22      231.68       96.92     46.70 o 
   2   8  22      204.83      279.44     43.84 o 
   4   8  22       54.51       41.71    115.96 o 
   6   8  22        0.31       44.36     49.58 o 
   8   8  22        3.82       22.64     42.83 o 
  -7   9  22      332.31      364.43     78.60 o 
  -5   9  22      134.95      177.30     52.53 o 
  -3   9  22       60.89      111.00     48.78 o 
  -1   9  22       22.28       42.43     42.43 o 
   1   9  22        6.59       32.94     64.96 o 
   3   9  22      560.83      614.40     74.27 o 
   5   9  22        3.55       18.11     53.28 o 
   7   9  22      165.34      189.33     93.57 o 
  -6  10  22      174.49      217.13    120.37 o 
  -4  10  22       14.64       58.47     58.47 o 
  -2  10  22      125.95      152.73     58.98 o 
   0  10  22      161.46      266.23     50.84 o 
   2  10  22      506.73      406.04     69.79 o 
   4  10  22      110.98      271.28     58.99 o 
   6  10  22       20.62        6.63     94.27 o 
  -3  11  22       21.65       22.49     67.28 o 
  -1  11  22        2.80       70.98     55.60 o 
   1  11  22        4.16       81.87     58.98 o 
   3  11  22       41.39        7.49     58.63 o 
   0   1  23      476.59      474.62     51.43 o 
  -1   2  23      672.47      787.76     61.71 o 
   1   2  23      763.09      881.14     42.62 o 
  -2   3  23       45.77       77.43     36.47 o 
   0   3  23      216.79      228.89     34.33 o 
   2   3  23     4711.48     4776.29     93.13 o 
  -3   4  23      234.74      141.07     38.48 o 
  -1   4  23     2431.81     2923.65     85.63 o 
   1   4  23     1325.92     1311.44     57.91 o 
   3   4  23      891.28      864.96     50.15 o 
  -4   5  23       11.09        1.74     39.35 o 
  -2   5  23     2284.30     2157.84     82.49 o 
   0   5  23     1583.10     1703.23    138.56 o 
   2   5  23     9059.97     7946.31    200.67 o 
   4   5  23     3161.83     3355.48     92.01 o 
  -5   6  23      164.96      111.03     43.40 o 
  -3   6  23       50.43      104.17     39.73 o 
  -1   6  23      312.30      275.74     45.47 o 
   1   6  23      284.35      364.87     47.19 o 
   3   6  23       70.82       70.46     67.30 o 
   5   6  23      204.98      233.81     47.65 o 
  -6   7  23       83.23        0.15     46.02 o 
  -4   7  23      276.37      230.10     47.84 o 
  -2   7  23      727.85      967.33     65.34 o 
   0   7  23     3678.63     3639.96    106.89 o 
   2   7  23      175.95      273.81     48.50 o 
   4   7  23       48.27       31.94     58.34 o 
   6   7  23       24.57       41.49     97.82 o 
  -7   8  23       56.47       71.16     47.96 o 
  -5   8  23       51.73      132.61     47.37 o 
  -3   8  23      364.02      306.38     53.53 o 
  -1   8  23      143.83      260.74     47.51 o 
   1   8  23      777.67      667.50     58.29 o 
   3   8  23        2.10       36.22     45.58 o 
   5   8  23       24.20       39.74     52.48 o 
   7   8  23      166.70      179.17     59.12 o 
  -6   9  23       27.89       32.62     50.72 o 
  -4   9  23      222.57      186.08     55.42 o 
  -2   9  23      204.95      202.87     55.17 o 
   0   9  23       92.83      239.39     66.27 o 
   2   9  23       59.76       60.03     86.71 o 
   4   9  23      102.00      252.15     57.27 o 
   6   9  23       54.25       69.62     52.76 o 
  -5  10  23        0.28       53.54     60.01 o 
  -3  10  23        2.79       14.15     64.26 o 
  -1  10  23       34.04       52.51     52.51 o 
   1  10  23       64.01       42.63     58.76 o 
   3  10  23     1041.35      897.68     84.93 o 
   5  10  23       44.63      160.25     97.41 o 
  -2  11  23       49.99      112.83     59.98 o 
   0  11  23        2.78       56.87     56.87 o 
   2  11  23       86.83      228.49    109.08 o 
   0   0  24     1780.09     2221.00     72.80 o 
   1   1  24      533.01      555.39     28.27 o 
   0   2  24       94.97      176.04     33.82 o 
   2   2  24      198.56      183.12     27.63 o 
  -1   3  24        1.01        5.60     29.98 o 
   1   3  24     2535.15     2416.99     71.93 o 
   3   3  24     1912.41     2013.31     49.64 o 
  -2   4  24      170.23      295.68     84.30 o 
   0   4  24       32.44       93.43     35.42 o 
   2   4  24      422.76      344.39     42.63 o 
   4   4  24        6.24       66.82     26.17 o 
  -3   5  24      943.37     1129.32     63.54 o 
  -1   5  24     5278.72     4373.75    103.32 o 
   1   5  24     7509.11     7745.89    132.70 o 
   3   5  24     1000.74     1085.75    132.36 o 
   5   5  24      504.28      457.76     55.82 o 
  -4   6  24       36.24        6.38     42.14 o 
  -2   6  24      520.41      610.89     55.73 o 
   0   6  24      432.75      550.68     53.51 o 
   2   6  24       13.25       33.39     83.54 o 
   4   6  24      238.97      263.78     46.35 o 
   6   6  24        6.54       10.12     31.67 o 
  -5   7  24       26.10       16.50     40.84 o 
  -3   7  24      242.26      155.70     46.57 o 
  -1   7  24       14.40      116.75     53.35 o 
   1   7  24       18.02        7.01     42.55 o 
   3   7  24     3184.39     2861.81    110.09 o 
   5   7  24      250.03      176.38     88.47 o 
   7   7  24      213.86      278.56     70.23 o 
  -6   8  24        7.40       57.41    110.63 o 
  -4   8  24      457.03      450.86     57.47 o 
  -2   8  24       55.74       57.92     56.70 o 
   0   8  24       12.79       49.33     39.89 o 
   2   8  24      175.44      166.32     49.16 o 
   4   8  24      263.93      260.17     55.57 o 
   6   8  24       25.17       31.36     51.99 o 
  -5   9  24       23.46       28.14     54.47 o 
  -3   9  24        0.04       31.45     50.76 o 
  -1   9  24        7.68       36.02     45.98 o 
   1   9  24      113.38       29.38     74.26 o 
   3   9  24      363.68      470.79     67.40 o 
   5   9  24       56.24       60.14     48.64 o 
  -4  10  24        0.93       38.57    112.17 o 
  -2  10  24        1.50       36.50     52.12 o 
   0  10  24       13.66       68.81     48.94 o 
   2  10  24      161.97      194.86    108.53 o 
   4  10  24        0.70       43.72     65.68 o 
  -1  11  24      137.67      295.59    114.11 o 
   1  11  24     1218.79     1036.17     90.23 o 
   0   1  25      209.30      283.65     40.78 o 
  -1   2  25     2324.23     2612.00     86.87 o 
   1   2  25      855.02      819.69     76.77 o 
  -2   3  25      310.61      343.41     49.37 o 
   0   3  25     6545.61     6181.90    136.97 o 
   2   3  25      839.10      674.00     47.82 o 
  -3   4  25      583.91      399.81     54.56 o 
  -1   4  25      190.74      146.40     39.75 o 
   1   4  25     1533.32     1149.87     76.42 o 
   3   4  25       11.69       26.03     35.85 o 
  -4   5  25      999.06     1161.75     72.80 o 
  -2   5  25     1077.48     1045.58     62.17 o 
   0   5  25       83.54       10.34     41.59 o 
   2   5  25     2509.90     2781.66     90.48 o 
   4   5  25     1913.35     2457.74     85.68 o 
  -5   6  25     1209.66     1369.17    101.65 o 
  -3   6  25       68.69       62.94     64.12 o 
  -1   6  25     1160.18      879.54     60.80 o 
   1   6  25      572.59      547.22     63.94 o 
   3   6  25       48.64       29.53     81.15 o 
   5   6  25        0.10       16.46     40.74 o 
  -6   7  25       44.07       85.64     80.47 o 
  -4   7  25      385.10      431.67     54.93 o 
  -2   7  25      672.06      792.85     64.10 o 
   0   7  25     3227.99     3437.90    107.53 o 
   2   7  25       53.47       16.08     85.13 o 
   4   7  25      292.21      332.32     65.61 o 
   6   7  25      286.68      237.03     61.38 o 
  -7   8  25       73.10       84.87     60.23 o 
  -5   8  25       15.12       91.85     48.71 o 
  -3   8  25      322.62      371.54     59.13 o 
  -1   8  25      984.42      908.12     67.21 o 
   1   8  25       34.63       81.17     46.70 o 
   3   8  25      100.12      102.72     52.06 o 
   5   8  25        9.17       71.18     54.39 o 
   7   8  25       54.36       34.74     64.37 o 
  -6   9  25       64.10      126.31     74.25 o 
  -4   9  25       25.39       44.50     56.69 o 
  -2   9  25       11.61       18.96     52.29 o 
   0   9  25        8.10       42.65     48.42 o 
   2   9  25      538.91      478.46     66.01 o 
   4   9  25       34.60      101.62     59.07 o 
   6   9  25       55.03       53.73     58.69 o 
  -3  10  25        2.88       42.53     55.81 o 
  -1  10  25       25.29       77.93     50.81 o 
   1  10  25        3.83       68.06     57.27 o 
   3  10  25      612.72      192.41    238.34 o 
   1   1  26      907.87      675.20     34.74 o 
   0   2  26      218.27      286.37     46.33 o 
   2   2  26        4.18        1.03     21.48 o 
  -1   3  26        0.78       21.70     35.08 o 
   1   3  26      196.27       94.61     36.37 o 
   3   3  26     5370.33     4588.28     74.19 o 
  -2   4  26        2.52        3.75     40.36 o 
   0   4  26      301.27      252.20     45.95 o 
   2   4  26       10.27       27.71     66.51 o 
   4   4  26     1409.15     1650.31     52.51 o 
  -3   5  26     1130.73     1177.02     96.72 o 
  -1   5  26      771.04      964.99     62.83 o 
   1   5  26     3779.97     4185.25    107.71 o 
   3   5  26      682.07      773.30     58.46 o 
   5   5  26      174.20      248.07     33.61 o 
  -4   6  26      566.58      409.84     57.79 o 
  -2   6  26     3253.59     3336.67    104.08 o 
   0   6  26       40.95       36.19     57.03 o 
   2   6  26     1385.50     1220.48    846.92 o 
   4   6  26      147.92       73.64     45.02 o 
   6   6  26      403.26      390.46     42.15 o 
  -5   7  26       68.92       76.87     52.51 o 
  -3   7  26      350.14      504.98    117.87 o 
  -1   7  26       89.58        5.12     46.64 o 
   1   7  26        1.65       58.56     87.64 o 
   3   7  26      109.18      194.52     48.24 o 
   5   7  26       59.80       94.98     82.91 o 
   7   7  26       69.24       13.96     42.10 o 
  -6   8  26      585.45      581.14     82.62 o 
  -4   8  26        7.15       55.23     55.23 o 
  -2   8  26      205.27      228.81     57.41 o 
   0   8  26        1.79       42.81     48.24 o 
   2   8  26      686.71      623.34     69.27 o 
   4   8  26       23.66      117.64     46.75 o 
   6   8  26       65.31       62.68     63.15 o 
  -5   9  26        0.01       14.31     64.06 o 
  -3   9  26      361.99      275.77     58.47 o 
  -1   9  26        9.75       26.83     85.21 o 
   1   9  26      646.65      659.43     71.85 o 
   3   9  26      115.45      127.66     62.70 o 
   5   9  26      126.69      179.36     61.83 o 
  -2  10  26       47.21      189.48    139.29 o 
   0  10  26      198.82      146.72     54.43 o 
   2  10  26      381.12      403.14     83.27 o 
   0   1  27     2957.53     3126.75    212.95 o 
  -1   2  27      465.66      572.71     66.38 o 
   1   2  27      647.58      597.28     51.46 o 
  -2   3  27       52.07      119.01     53.89 o 
   0   3  27     2083.09     2195.39     84.46 o 
   2   3  27     1390.66     1687.43     69.53 o 
  -3   4  27      742.35      863.89     70.12 o 
  -1   4  27     1264.71     1170.61     74.37 o 
   1   4  27     1373.48     1216.89     65.79 o 
   3   4  27        9.62       34.33     47.41 o 
  -4   5  27     1511.61     1580.37    114.36 o 
  -2   5  27     1651.84     1940.78     83.56 o 
   0   5  27      444.33      379.33     50.76 o 
   2   5  27        5.63        0.95     46.69 o 
   4   5  27        1.00       50.00     48.60 o 
  -5   6  27      398.73      457.71     59.76 o 
  -3   6  27      669.49      292.29    190.27 o 
  -1   6  27      434.48      529.32     81.32 o 
   1   6  27     1137.27     1141.32     68.48 o 
   3   6  27        8.94        3.35     48.30 o 
   5   6  27      160.86      169.12     49.60 o 
  -6   7  27      114.34      106.04     49.33 o 
  -4   7  27     1202.23     1072.74     78.57 o 
  -2   7  27      950.05      928.32     79.68 o 
   0   7  27      202.37      274.41     71.92 o 
   2   7  27      531.68      497.87     64.50 o 
   4   7  27        0.25        2.09     50.26 o 
   6   7  27      259.07      127.56     59.70 o 
  -5   8  27      204.77      357.97     67.60 o 
  -3   8  27     1556.46     1750.79    104.03 o 
  -1   8  27      506.54      778.69     99.61 o 
   1   8  27      248.63      364.73     65.77 o 
   3   8  27      117.29      121.05     72.66 o 
   5   8  27       10.14       45.76     54.72 o 
  -4   9  27       19.85       68.05     55.82 o 
  -2   9  27      403.88      415.72    107.18 o 
   0   9  27        1.62      114.92     50.19 o 
   2   9  27        4.27      140.26     57.29 o 
   4   9  27      224.63      250.31     70.18 o 
  -1  10  27       49.37       76.51     60.79 o 
   1  10  27       14.58       48.19     52.47 o 
   0   0  28      372.87      578.34     92.88 o 
   1   1  28      178.21      177.76     31.04 o 
   0   2  28      110.16       10.60    136.89 o 
   2   2  28      330.15      413.97     31.62 o 
  -1   3  28       86.25      149.25     44.27 o 
   1   3  28     3111.88     3091.83     95.04 o 
   3   3  28       37.56       26.91     26.61 o 
  -2   4  28        4.70       44.69     45.17 o 
   0   4  28        2.69       18.19     43.59 o 
   2   4  28       25.53       43.14     40.50 o 
   4   4  28     2783.47     2668.70     71.74 o 
  -3   5  28      324.78      466.87     55.02 o 
  -1   5  28       13.08       20.18     43.16 o 
   1   5  28        9.61       19.87     45.63 o 
   3   5  28      382.58      317.31     48.39 o 
   5   5  28       43.14       11.17     48.73 o 
  -4   6  28     2410.40     2068.16     97.77 o 
  -2   6  28        0.43        5.29     46.66 o 
   0   6  28      968.74     1087.04     72.75 o 
   2   6  28      328.75      311.28     57.03 o 
   4   6  28      709.27     1028.56    166.46 o 
   6   6  28      327.99      309.65     43.25 o 
  -5   7  28      555.08      532.15     98.13 o 
  -3   7  28      656.30      664.90     70.26 o 
  -1   7  28       40.85       24.96     52.31 o 
   1   7  28     1146.77     1309.37     83.53 o 
   3   7  28       18.22        3.27     46.88 o 
   5   7  28      213.00      154.86     57.61 o 
  -4   8  28       41.97       97.14     97.28 o 
  -2   8  28      434.55      476.80     70.68 o 
   0   8  28      209.44       22.43    120.43 o 
   2   8  28       19.50       31.44     50.55 o 
   4   8  28       41.29        4.88     76.74 o 
  -3   9  28        0.23       58.33     58.66 o 
  -1   9  28        3.35       75.92     75.92 o 
   1   9  28      185.89      214.35    124.83 o 
   3   9  28       57.51       49.54     69.39 o 
   0   1  29     1715.16     1913.49     92.30 o 
  -1   2  29      267.66      280.91     61.77 o 
   1   2  29       23.52        4.85     41.01 o 
  -2   3  29     1564.09     2057.31     94.38 o 
   0   3  29     1427.15     1556.72     76.79 o 
   2   3  29      366.10      304.90     48.08 o 
  -3   4  29      506.53      542.92     65.18 o 
  -1   4  29      767.54      876.35     61.88 o 
   1   4  29      314.95      369.16    125.53 o 
   3   4  29        0.88       14.18     70.36 o 
  -4   5  29        0.00        4.59     49.55 o 
  -2   5  29      619.42      611.59    124.18 o 
   0   5  29      123.82       23.90     81.92 o 
   2   5  29      115.91      122.97     77.46 o 
   4   5  29        7.02       32.62     66.74 o 
  -5   6  29      537.77      630.58     68.91 o 
  -3   6  29        8.26        6.57     48.87 o 
  -1   6  29      430.04      566.13     63.50 o 
   1   6  29      124.53      115.85     53.14 o 
   3   6  29      222.79      286.94     55.87 o 
   5   6  29       33.09       52.38     52.38 o 
  -6   7  29      366.99      454.73     75.47 o 
  -4   7  29      167.62      215.13    105.41 o 
  -2   7  29        0.09       26.65     71.14 o 
   0   7  29       35.48       54.82     54.82 o 
   2   7  29       67.85       33.19     85.72 o 
   4   7  29       97.47      173.61     88.04 o 
   6   7  29       20.37        9.17    105.77 o 
  -3   8  29       65.70       69.68     62.02 o 
  -1   8  29       29.21        9.18     54.91 o 
   1   8  29       26.30        3.54     57.84 o 
   3   8  29      219.29      107.07     60.24 o 
   5   8  29      137.19      103.23     86.99 o 
  -2   9  29       27.41       73.28     58.94 o 
   0   9  29      154.10      147.68    109.99 o 
   2   9  29        8.37      101.46     58.27 o 
   1   1  30      124.26      105.99     31.53 o 
   0   2  30      664.88      532.41     58.57 o 
   2   2  30      937.85      819.00     42.07 o 
  -1   3  30      170.29      200.35     48.12 o 
   1   3  30       28.10       59.16     42.53 o 
   3   3  30      245.16      244.46     33.93 o 
  -2   4  30        1.57        2.68     41.05 o 
   0   4  30     1829.15     1581.86    183.13 o 
   2   4  30        7.01        4.91     42.94 o 
   4   4  30       53.46       38.82     31.81 o 
  -3   5  30       13.44       84.51     51.65 o 
  -1   5  30       35.87       29.68     47.47 o 
   1   5  30       41.50       49.64     49.97 o 
   3   5  30      222.02      112.36    110.27 o 
   5   5  30       30.71       97.44     33.27 o 
  -4   6  30       48.04       89.37     55.90 o 
  -2   6  30     1091.54      930.86     78.57 o 
   0   6  30       78.76      133.37     49.21 o 
   2   6  30      493.79      440.71     63.41 o 
   4   6  30       17.61       50.89     50.89 o 
   6   6  30       32.23       11.89     36.63 o 
  -5   7  30       44.09       73.28     92.01 o 
  -3   7  30      153.88       81.28     88.55 o 
  -1   7  30      201.76      275.73     59.61 o 
   1   7  30       23.87       62.34     62.34 o 
   3   7  30      491.84      587.60     73.50 o 
   5   7  30      103.28       50.78     59.93 o 
  -4   8  30        3.40       99.42     99.42 o 
  -2   8  30      478.48      507.85     75.56 o 
   0   8  30       71.58       72.53     57.03 o 
   2   8  30       37.70       37.23    117.35 o 
   4   8  30      148.63      314.42     81.22 o 
   0   1  31     2449.45     2477.91    122.99 o 
  -1   2  31      711.22      718.40     65.11 o 
   1   2  31        8.54       18.02     71.53 o 
  -2   3  31       12.14       32.88     50.41 o 
   0   3  31      289.40      197.29     55.00 o 
   2   3  31      713.81      770.75     63.01 o 
  -3   4  31      271.43      189.74     56.35 o 
  -1   4  31       72.08      113.80     46.79 o 
   1   4  31       12.30       11.36     42.46 o 
   3   4  31       62.15       57.73     44.66 o 
  -4   5  31      252.25      157.32     52.30 o 
  -2   5  31        0.90        0.17     44.84 o 
   0   5  31      151.48      253.00     45.96 o 
   2   5  31      813.41      649.51     70.81 o 
   4   5  31      227.57      272.32    111.80 o 
  -5   6  31        0.56       62.67     54.86 o 
  -3   6  31       51.21       43.23     56.63 o 
  -1   6  31       40.14       39.31     53.33 o 
   1   6  31       16.87        6.06     50.34 o 
   3   6  31      266.54      261.21     56.50 o 
   5   6  31      259.41      202.48     55.03 o 
  -4   7  31       19.59       33.29     59.93 o 
  -2   7  31        0.03       18.54     61.62 o 
   0   7  31      128.43       36.06     58.95 o 
   2   7  31        5.05       32.11     53.46 o 
   4   7  31        0.01        4.14     55.18 o 
  -1   8  31       12.29       72.57     95.43 o 
   1   8  31       57.23       57.96     57.36 o 
   0   0  32     3803.53     4000.51    125.11 o 
   1   1  32      314.59      263.55     38.70 o 
   0   2  32      621.71      601.37     63.23 o 
   2   2  32        0.00       14.83     28.03 o 
  -1   3  32       58.96       72.67     47.74 o 
   1   3  32      239.17      276.34     55.75 o 
   3   3  32       29.18        9.98     28.99 o 
  -2   4  32      239.02      214.42     51.13 o 
   0   4  32        0.63        3.46     46.06 o 
   2   4  32      520.58      341.83     61.32 o 
   4   4  32      116.55       54.86     36.15 o 
  -3   5  32        9.07       12.22     53.30 o 
  -1   5  32       78.60       96.75     47.51 o 
   1   5  32      311.56      351.88     71.07 o 
   3   5  32      262.77      247.86     49.93 o 
   5   5  32      165.02      166.01     37.20 o 
  -4   6  32       67.94       17.40     76.36 o 
  -2   6  32        0.25       16.90     52.34 o 
   0   6  32       42.69       65.61     54.91 o 
   2   6  32       14.96       51.31     53.08 o 
   4   6  32       12.58       52.66     67.70 o 
  -3   7  32      446.40      473.63     78.74 o 
  -1   7  32       66.97      168.24     51.47 o 
   1   7  32      372.37      228.97    278.20 o 
   3   7  32       88.67      104.34     58.47 o 
   0   1  33      126.59       67.67     51.41 o 
  -1   2  33      175.46      132.72     49.74 o 
   1   2  33      319.57      230.27     48.74 o 
  -2   3  33      294.75      318.85     86.31 o 
   0   3  33      455.64      337.70     53.85 o 
   2   3  33      361.19      210.36     50.91 o 
  -3   4  33        1.77       34.34     46.78 o 
  -1   4  33       46.06       92.27     88.19 o 
   1   4  33       28.25       36.58     46.16 o 
   3   4  33       44.68       46.87     47.29 o 
  -4   5  33      842.53     1076.84     76.05 o 
  -2   5  33       28.69       83.72     51.95 o 
   0   5  33      214.20      235.42     66.48 o 
   2   5  33        1.15       50.49     50.49 o 
   4   5  33       96.93       59.78     49.33 o 
  -3   6  33      749.21      695.59     97.57 o 
  -1   6  33        2.83       51.30    114.73 o 
   1   6  33       73.86       53.73    150.60 o 
   3   6  33      244.65      328.79    131.05 o 
  -2   7  33      178.87      224.24     94.87 o 
   0   7  33       23.29       19.41     54.28 o 
   2   7  33        3.78       13.01     77.51 o 
   1   1  34       37.64       75.59     28.23 o 
   0   2  34        5.56       72.01     38.83 o 
   2   2  34       84.82      112.78     30.35 o 
  -1   3  34       31.92        0.01     63.41 o 
   1   3  34        9.19       30.71     49.36 o 
   3   3  34        2.50        9.89     27.75 o 
  -2   4  34        0.66       14.51     49.36 o 
   0   4  34       58.94      122.12     58.33 o 
   2   4  34      720.10      926.13     69.53 o 
   4   4  34       90.00      101.87     34.02 o 
  -3   5  34       41.03       70.31     70.31 o 
  -1   5  34       24.62        6.70     53.18 o 
   1   5  34        6.49       24.12     48.07 o 
   3   5  34       44.81       36.96     67.30 o 
  -2   6  34      590.08      586.82     72.67 o 
   0   6  34       89.72       97.00     55.92 o 
   2   6  34      488.75      459.43     89.22 o 
   0   1  35        9.50        1.32    114.46 o 
  -1   2  35      127.90      172.77     46.34 o 
   1   2  35       98.17       94.75     41.22 o 
  -2   3  35       16.08       48.65     58.90 o 
   0   3  35        3.93       33.20     72.59 o 
   2   3  35      458.58      429.46     52.52 o 
  -3   4  35      394.79      366.20     52.01 o 
  -1   4  35       29.66        8.89     88.01 o 
   1   4  35       16.06       11.75     65.59 o 
   3   4  35       50.38       22.81     44.34 o 
  -2   5  35      110.17      123.52     83.96 o 
   0   5  35       82.86       81.36     52.54 o 
   2   5  35      298.68      344.00     60.74 o 
   0   0  36      132.63       76.32     29.52 o 
   1   1  36       40.60       37.71     30.34 o 
   0   2  36       94.82       89.57     39.90 o 
   2   2  36        4.33       28.91     28.91 o 
  -1   3  36       18.50       56.09     45.23 o 
   1   3  36       67.58       56.36     40.74 o 
   3   3  36      209.58      124.45     31.41 o 
  -2   4  36       12.28       43.21     43.21 o 
   0   4  36       39.69        0.22     46.60 o 
   2   4  36        0.29       30.42     79.15 o 
   0   1  37        3.15       20.26     26.67 o 
  -1   2  37      148.68      126.14     37.13 o 
   1   2  37       16.78       63.16     32.25 o 
  -2   3  37        0.15       11.99     46.50 o 
   0   3  37      209.08      227.02     48.64 o 
   2   3  37        0.95       29.60     60.54 o 
   1   1  38       34.60       44.88     25.10 o 
                                                 
